# Supplementary material for: Genome-Wide Analysis Identifies ScTCP6 as a Stress Responsive Gene in Rye
Source: Curr Issues Mol Biol. 2026 Mar 2;48(3):266. doi: 10.3390/cimb48030266 (PMC13024843; doi:10.3390/cimb48030266)
Supplement: Supplementary file 1 [file cimb-48-00266-s001.zip]

Archive with 7 entries (7 files):
- Supplementary Figures.pdf
- Table S1.xlsx
- Table S2 .xlsx
- Table S3 .xlsx
- Table S4.xlsx
- Table S5 .xlsx
- Table S6 .xlsx
