# Supplementary material for: Genome-Wide Analysis Identifies ScTCP6 as a Stress Responsive Gene in Rye
Source: Curr Issues Mol Biol. 2026 Mar 2;48(3):266. doi: 10.3390/cimb48030266 (PMC13024843; doi:10.3390/cimb48030266)
Supplement: Supplementary file 1 [file cimb-48-00266-s001.zip › Table S1.xlsx]

## Sheet: ScTCP gene information
Table S1 List of the 26 ScTCP genes identified in this study.
Group	Gene	Gene ID	Protein length	Mw(KDa)	pI	Location	Domain	Predicted Subcellular location（W）
Group3	ScTCP1	ScWN1R01G449900.1	306	32707.5	6.91	Chr1	TCP	nucl: 8, nucl_plas: 6, cyto: 2, mito: 2, plas: 2
Group3	ScTCP2	ScWN2R01G269000.1	404	43643.6	9.79	Chr2	TCP	nucl: 14
Group1	ScTCP3	ScWN2R01G419400.1	204	21619.5	9.61	Chr2	TCP	nucl: 8, chlo: 6
Group1	ScTCP4	ScWN2R01G521200.1	252	25665.6	8.93	Chr2	TCP	nucl: 10, mito: 2, cyto: 1, plas: 1
Group3	ScTCP5	ScWN3R01G192800.1	461	48218.5	6.57	Chr3	TCP	nucl: 14
Group3	ScTCP6	ScWN3R01G390900.1	282	30369.8	7.32	Chr3	TCP	nucl: 9.5, nucl_plas: 5.5, chlo: 2, cyto: 2
Group1	ScTCP7	ScWN3R01G553500.1	252	25665.6	8.93	Chr3	TCP	nucl: 10, mito: 2, cyto: 1, plas: 1
Group1	ScTCP8	ScWN3R01G562500.2	342	36096.5	6.29	Chr3	TCP	nucl: 7, mito: 6, cyto: 1
Group2	ScTCP9	ScWN4R01G049400.1	369	39632.2	7.21	Chr4	TCP	nucl: 12, chlo: 1, mito: 1
Group2	ScTCP10	ScWN4R01G050200.1	335	35934.1	6.84	Chr4	TCP	nucl: 10.5, nucl_plas: 6, mito: 2, cyto: 1
Group1	ScTCP11	ScWN4R01G094400.1	389	40927	7.18	Chr4	TCP	nucl: 10, chlo: 2, cyto: 1, plas: 1
Group1	ScTCP12	ScWN4R01G315300.1	400	41393.7	8.62	Chr4	TCP	nucl: 14
Group3	ScTCP13	ScWN5R01G024600.1	302	32452.9	6.56	Chr5	TCP	nucl: 7, mito: 6, cyto: 1
Group1	ScTCP14	ScWN5R01G126600.1	411	42500.1	5.59	Chr5	TCP	nucl: 13, cyto: 1
Group2	ScTCP15	ScWN5R01G217800.1	246	26916	5.92	Chr5	TCP	nucl: 10, mito: 2, cyto: 1, plas: 1
Group2	ScTCP16	ScWN5R01G218000.1	275	30113.7	6.07	Chr5	TCP	nucl: 7, chlo: 5, cyto: 1, mito: 1
Group3	ScTCP17	ScWN5R01G238400.1	302	32452.9	6.56	Chr5	TCP	nucl: 7, mito: 6, cyto: 1
Group1	ScTCP18	ScWN5R01G341400.1	329	33396.1	4.96	Chr5	TCP	nucl: 10, cyto: 4
Group3	ScTCP19	ScWN5R01G481900.1	405	41879.4	9.36	Chr5	TCP	nucl: 11, mito: 2, cyto: 1
Group2	ScTCP20	ScWN5R01G685700.1	267	28983.6	9.81	Chr5	TCP	nucl: 14
Group1	ScTCP21	ScWN6R01G168000.1	206	21722.4	8.85	Chr6	TCP	nucl: 13.5, nucl_plas: 7.5
Group1	ScTCP22	ScWN6R01G255800.1	402	40279.5	9.19	Chr6	TCP	nucl: 13, mito: 1
Group1	ScTCP23	ScWN7R01G092700.1	358	37090.2	5.68	Chr7	TCP	nucl: 10, cyto: 2, chlo: 1, plas: 1
Group1	ScTCP24	ScWN7R01G548500.1	162	16742.9	9.38	Chr7	TCP	nucl: 7,chlo: 3, cyto: 3, mito: 1
Group2	ScTCP25	ScWN7R01G552500.1	203	21888.4	5.15	Chr7	TCP	nucl: 10, mito: 2, cyto: 1, plas: 1
Group1	ScTCP26	ScWNUn01G114700.1	255	27299.2	10.07	Chr8	TCP	nucl: 12.5, cyto_nucl: 7, plas: 1

## Sheet: ScTCP gene sequences
Table S1 List of the 26 ScTCP genes identified in this study
Gene	Gene ID	Sequence Type	Sequences
ScTCP1	ScWN1R01G449900.1	CDS	ATGATAAGCGCCGGCGACCATGGGAACGACCGCCGGAAGTTCGAGCCGGCGGCGGCCGGCAACAAGGCCCTGCAGGCGGCTGCGGCGGCCTCGCGGCACTGGTCGGCGTCCACGGAGTCGCGGATCGTGCGCGTGTCGCGCGTGTTCGGCGGCAAGGACCGCCACAGCAAGGTGAGGACCGTCAAGGGGCTGCGCGACCGCCGGGTGCGCCTCTCCGTGCCCACGGCCATCCAACTCTACGACCTCCAGGACCGCCTCGGCCTCAGCCAGCCCAGCAAGGTCGTCGACTGGCTCCTCAACGCCGCCCAGCACGAGATCGACAAGCTGCCGCCGCTCCAATTCCCGCCGCACGACGACGACCTCCTGCTCTCCGCCCACCACCACCACCACCACCTGCAG…
ScTCP1	ScWN1R01G449900.1	Protein	MISAGDHGNDRRKFEPAAAGNKALQAAAAASRHWSASTESRIVRVSRVFGGKDRHSKVRTVKGLRDRRVRLSVPTAIQLYDLQDRLGLSQPSKVVDWLLNAAQHEIDKLPPLQFPPHDDDLLLSAHHHHHHLQPTSSMTSMAMAPPFSHATATGTAASMMVVDSDKAAQAHDGGGDLKGFMNLSNSLGLVNGAGAAMPTLAAAQAGSYHHHYAAHEAWSNGGNNVHEQLDGHRPSPHVVPHHGLPFPSLLSLAPVSQFVFYTPEGGFAMKDVASDDQFPVDNLDDSQGQLSLSSGRSFLHSGRQG
ScTCP2	ScWN2R01G269000.1	CDS	ATGGACCTCAGCGTCGCCGCTGCAGCCGTGGAGCTCGGCAAGCGGGGCCGCCCCGACGACCAGGACAACGGGGATGCCAAGCGGCTGGCGCTCGTGCCGTGGCCGCCGCACCAGCACCAGCAGCACCCCTCCTCGCGGATCTACCGCGTCTCGCGCGGCTCCGGCGGCAAGGACCGCCACAGCAAGGTCTACACGGCCAAGGGCATCCGCGACCGCCGCGTCCGCCTCTCCGTCGCCACCGCCATCCAGTTCTACGACCTGCAGGATCGCCTTGGCTACGACCAGCCCAGCAAGGCAGTCGAGTGGCTCATCAAGGCAGCCGCCGCCGCAATCGACAAGCTCCCCGAGCTCGACGCCGCCGCCTTCCCCAACTACCCGGCCTCAGCCAACAAACAGTCT…
ScTCP2	ScWN2R01G269000.1	Protein	MDLSVAAAAVELGKRGRPDDQDNGDAKRLALVPWPPHQHQQHPSSRIYRVSRGSGGKDRHSKVYTAKGIRDRRVRLSVATAIQFYDLQDRLGYDQPSKAVEWLIKAAAAAIDKLPELDAAAFPNYPASANKQSSALQQQQQQLTRSGCSSTSETSKGSVLSLSRSDSRVKARERARDRSASVKDKDDPAVRRRARAPSAQAASFTELLTGLAAATPAAAQHKQHNSWQQQMTASATADYLGFAQPRKSGGPHGMLHTFASPAPHLANIAPVPAQHFSLSAGAGEPQTEMPHFSFSQDHYMPVHASPDYNLNFSMSSGLVGVNNTRGTLQSNSQPHLSVSGHHHHHQQLQRLSTPLDAPHIPFLFSPAVAVASPTTAESHFGAAAALQLWEGFRHSDMKE…
ScTCP3	ScWN2R01G419400.1	CDS	ATGGCATCTCGCGACGCCGCCACCTTCCAGCTCTACCGGCCCATGGCAATGCCGACGGCGACGCCCATGTCCCAGACGATGGCAATGCCCGGCTTCTCGTCGGCCGAGGCCGCGGACGACGTCGTGGTGGCGGTGCCGGCGCCGAGGAAGGCCGGGGCGGCCAAGGGCGCCAAGGACCGGCACAGCAAGGTGAACGGGCGCGGGCGGCGCGTGCGCATGCCGATCGTGTGCGCGGCGCGCGTGTTCCAGCTCACCCGCGAGCTGGGGCTCAAGTCGGACGGGCAGACCGTGGAGTGGCTGCTCCGGCAGGCCGAGCCGTCCATCCTGGCCGCCACCGGCTCCGGCACCACCCCGGCCGTCTTCTCCTGCTCCTCGGCGCCCTCCACCGCCGCCGTCTCC…
ScTCP3	ScWN2R01G419400.1	Protein	MASRDAATFQLYRPMAMPTATPMSQTMAMPGFSSAEAADDVVVAVPAPRKAGAAKGAKDRHSKVNGRGRRVRMPIVCAARVFQLTRELGLKSDGQTVEWLLRQAEPSILAATGSGTTPAVFSCSSAPSTAAVSLLGKRPREEHEHEAAPSFWEALQARPVPWGLSPSLEAQAYASSVAQGHHHHLNLLSALSGASRRPEEESR
ScTCP4	ScWN2R01G521200.1	CDS	ATGACGACGAGGCCCGACGGCGGCGGCGGCGTGGGCGGCGACGGAGCGGAGGAGAAGCAGCTGGTGCCGGTGTCGGCGGCGGCGAATGGCGGCGGCGCGCTGGCGGTGCGCAAGGCGCCGTCCAAGGACCGGCACAGCAAGGTGGACGGGCGGGGGCGGCGCATCCGGATGCCCATCATCTGCGCGGCGCGCGTGTTCCAGCTCACCCGCGAGCTCGGCCACAAGTCCGACGGCCAGACCATCGAGTGGCTGCTCCGCCAGGCCGAGCCCTCCATCATCGCCGCCACCGGCTCCGGCACCACCCCGGCCTCCTTCTCCACCTCCTCCCCCTCCTCCCTCCGCCCCACCCACTCCGGCGCCCCCCACGCGCACGCCCAGCCGCTCGCCGCATCCCCGCAC…
ScTCP4	ScWN2R01G521200.1	Protein	MTTRPDGGGGVGGDGAEEKQLVPVSAAANGGGALAVRKAPSKDRHSKVDGRGRRIRMPIICAARVFQLTRELGHKSDGQTIEWLLRQAEPSIIAATGSGTTPASFSTSSPSSLRPTHSGAPHAHAQPLAASPHHSHHHHLPHAAPFILGKRVRDDDNGNGNGEASAVTAAMGPAPGFWALPARADFGQLWSFATPPEMMAAAPAMAGEASAARVGNYLPMAQANLNLLASFSGGPGGAGQATGRAEEETAH
ScTCP5	ScWN3R01G192800.1	CDS	ATGGGCGACGCCGGCCAGTCCCATCACCACCACGGGCTCCAGACGCAGCTCCTGTCTTTCGGAGGCGCCGGCAACCACCACCATCACATGCATCAGTTCACGGCGCAGGCACAGCCGCCCGCGGCGTCTGGGACGACGCGGGCGCGAGGAGGGCGAGGCGGCGAGTTGGTGCCGGCGGCGCCTGCGCGGGTGAGGGGCGGCGGAGGCGGGGAGATCGTGGCAGTGCAGGGAGGGCACATTGTGCGCTCCACGGGCCGGAAAGACCGGCACAGCAAGGTCTGCACGGCGCGCGGGCCTCGCGACCGGCGCGTGCGGCTGTCGGCGCACACGGCCATCCAGTTCTACGACGTGCAAGACCGGCTGGGCTACGACCGCCCCAGCAAGGCCGTCGATTGGCTC…
ScTCP5	ScWN3R01G192800.1	Protein	MGDAGQSHHHHGLQTQLLSFGGAGNHHHHMHQFTAQAQPPAASGTTRARGGRGGELVPAAPARVRGGGGGEIVAVQGGHIVRSTGRKDRHSKVCTARGPRDRRVRLSAHTAIQFYDVQDRLGYDRPSKAVDWLIKNAKDAIDNLDTLPAWQPTAVAPAASNAAAPPSSSTQPDSADNSDDQAQAITIAHSSFDFAGSGGAGGATGGISFLPPSLDSDSIADTIKSFFPMGGTAGGEPSSSTVAAHSSAMGFQGYTPDLLSRTGSQSQELRLSLQPLPDPMFHHHHHQQQQQEQHRSHGHDGNGTAQQALYPGAASYSFGGGGAMWGEQAANQRMMPWNVPDPGGGSTGGYLFNVSQQAAHMQAALGGQSQFFFQRGPLQSSNQPSDRGWPETVEADDNN…
ScTCP6	ScWN3R01G390900.1	CDS	ATGATGAGCAGCAACAACCAGCAGCAGCAGTCGGCAGCAGCAGCGGCGGCGGAGGAGGAGCAGGAGCTAGCGCGGAAGCACGCGGCCGCGGTGGCTACGTCGCGGCAATGGTCGTCGCAGACGGAGTCACGGATAGTGCGCGTGTCGCGCGTCTTCGGCGGCAAGGACCGCCACAGCAAGGTGAAGACCGTCAAGGGTCTCCGCGATCGGCGGGTGCGGCTGTCCGTGCAGACGGCGATCCAGCTCTACGACCTGCAGGACCGGCTGGGACTTAACCAGCCCAGCAAGGTCGTCGACTGGCTGCTCAACGCGGCCCGCCACGAGATCGACAAGCTGCCGCCGCTCCAGTTCCCGCCGCACCAGGTCGACCTCATGGACCACATGATGAGCTCCTCCTCC…
ScTCP6	ScWN3R01G390900.1	Protein	MMSSNNQQQQSAAAAAAEEEQELARKHAAAVATSRQWSSQTESRIVRVSRVFGGKDRHSKVKTVKGLRDRRVRLSVQTAIQLYDLQDRLGLNQPSKVVDWLLNAARHEIDKLPPLQFPPHQVDLMDHMMSSSSMPLMPHVDEKFCHFASTLAGDGGVKAGADADGGGAHHNMGRFGYHRFMGLNNNSLGLVNSGMPYNFTGESWNNSSAHHQSGGAGSAQVSIAAAAAAHHSAFPSLLSLAPRSHQLVYYSSEADQFPVDDLGSQSLSLSSARAFHDQTGS
ScTCP7	ScWN3R01G553500.1	CDS	ATGACGACGAGGCCCGACGGCGGCGGCGGCGTGGGCGGCGACGGAGCGGAGGAGAAGCAGCTGGTGCCGGTGTCGGCGGCGGCGAATGGCGGCGGCGCGCTGGCGGTGCGCAAGGCGCCGTCCAAGGACCGGCACAGCAAGGTGGACGGGCGGGGGCGGCGCATCCGGATGCCCATCATCTGCGCGGCGCGCGTGTTCCAGCTCACCCGCGAGCTCGGCCACAAGTCCGACGGCCAGACCATCGAGTGGCTGCTCCGCCAGGCCGAGCCCTCCATCATCGCCGCCACCGGCTCCGGCACCACCCCGGCCTCCTTCTCCACCTCCTCCCCCTCCTCCCTCCGCCCCACCCACTCCGGCGCCCCCCACGCGCACGCCCAGCCGCTCGCCGCATCCCCGCAC…
ScTCP7	ScWN3R01G553500.1	Protein	MTTRPDGGGGVGGDGAEEKQLVPVSAAANGGGALAVRKAPSKDRHSKVDGRGRRIRMPIICAARVFQLTRELGHKSDGQTIEWLLRQAEPSIIAATGSGTTPASFSTSSPSSLRPTHSGAPHAHAQPLAASPHHSHHHHLPHAAPFILGKRVRDDDNGNGNGEASAVTAAMGPAPGFWALPARADFGQLWSFATPPEMMAAAPAMAGEASAARVGNYLPMAQANLNLLASFSGGPGGAGQATGRAEEETAH
ScTCP8	ScWN3R01G562500.2	CDS	ATGGACCCCAAGTTCCCCCCTCCCCCACCGCTAAACAAAGCGGAGCCCACCTCCGCGGCGACGGTCACCACCCCCTCCTCCTCCCCCTCCACCACGCCCGCCCAGCACCACCACCACCACCAGCACCAGCAGCTGGATCGCGAGCAGTACCACCACCCGCCGCAGCAGCAGGAGCAGCCGTCGCAGCACCTGCAAATCCAGGTGCATCAGCAGCAGGAGGATGGGGGCGGCGGCGGGGGGAAGGAGCAGCAGCAGCAGCAGCAGCAGGTGGTGGTGGCGGCGGCGGCGGCGGGGGACCGGAGGGTGCAGGCGCTGGGGCCCAAGCGGAGCTCCAACAAGGACCGCCACACCAAGGTGGACGGCCGGGGGCGCCGGATCCGGATGCCGGCGCTCTGCGCG…
ScTCP8	ScWN3R01G562500.2	Protein	MDPKFPPPPPLNKAEPTSAATVTTPSSSPSTTPAQHHHHHQHQQLDREQYHHPPQQQEQPSQHLQIQVHQQQEDGGGGGGKEQQQQQQQVVVAAAAAGDRRVQALGPKRSSNKDRHTKVDGRGRRIRMPALCAARIFQLTRELGHKSDGETVQWLLQQAEPAIVAATGTGTIPASALSSVAPSLPSPTSALAGRPHHHHHMWGPPPASAGFSQAGFMNSSGADGGGIGGLMQRIGLPAGIELPGGGAGSMGGHIGFAPMFASHAAAAIPGLELGLSQEGHIGVLSQFYHQVGGGAGASGQLQHPHPHQHHHHEQHHQQQQQQQEDGEDEREDGDSEEESGQ
ScTCP9	ScWN4R01G049400.1	CDS	ATGTTTCCTTTCTATGATTCCCCAAGCCCCATGGACTTGCCCCTTTACCAACAGCTGCAGATCAGCCCTCCCTCGCCAAAGGCGCCGGATCACCAATCCTTGCTCTACTACCATTCCTCCCCTGCATTCGCCGCCGACGCCTTCCACCACAGCTACCTCTGTGCCGGTGCCGCGACGCCGCCCGCGGCCGAGATCGACAACCAGTCGCCGCCGGAGCTGCTGCTCATGGATCAGGCGCCGGCGCCAAGGGCAGACGGTGTTGGAACCGCACAAGGCCCGCACGGCGGTGGAGGCCTCGACAGCGCGGCGGCCGCCGCGGCCAGGAAAGACCGGCACAGCAAGATATGCACCGCCGGCGGGATGAGGGACCGGCGGATGCGCCTGTCCCTCGACGTCGCC…
ScTCP9	ScWN4R01G049400.1	Protein	MFPFYDSPSPMDLPLYQQLQISPPSPKAPDHQSLLYYHSSPAFAADAFHHSYLCAGAATPPAAEIDNQSPPELLLMDQAPAPRADGVGTAQGPHGGGGLDSAAAAAARKDRHSKICTAGGMRDRRMRLSLDVARKFFALQDMLGFDKASKTVQWLLNTSKSAIREVMSDEASSDCEEDGSSSLSVVDGKHKPPGTEAGGGDHGEGKKPMPRAARRAPANPKPQRKLASAHPIPDKESRTKARERARERTREKNRMRWVTLASTINIEPAATGMGAARADELITRPHNFINRSSSMNTASAELEEGCSSSMPSEAIMAGFGNGGYGGSGHYDQYQLEQQWELGGETRPRVHTFTSASSLNKDNIIGSNY
ScTCP10	ScWN4R01G050200.1	CDS	ATGGACTTGCCCCTTTACCAACAGCTGCAGATCAGCCCTCCCTCGCCAAAGGCGCCGGATCACCAATCCTTGCTCTACTACCATTCCTCCCCTGCATTCGCCGCCGACGCCTTCCACCACAGCTACCTCTGTGCCGGTGCCGCGACGCCGCCCGCGGCCGAGATCGACAACCAGTCGCCGCCGGAGCTGCTGCTCATGGATCAGGCGCCGGCGCCAAGGGCAGACGGTGTTGGAACCGCACAAGGCCCGCACGGCGGTGGAGGCCTCGACAGCGCGGCGGCCGCCGCGGCCAGGAAAGACCGGCACAGCAAGATATGCACCGCCGGCGGGATGAGGGACCGGCGGATGCGCCTGTCCCTCGACGTCGCCCGCAAGTTCTTCGCGCTCCAGGACATGCTC…
ScTCP10	ScWN4R01G050200.1	Protein	MDLPLYQQLQISPPSPKAPDHQSLLYYHSSPAFAADAFHHSYLCAGAATPPAAEIDNQSPPELLLMDQAPAPRADGVGTAQGPHGGGGLDSAAAAAARKDRHSKICTAGGMRDRRMRLSLDVARKFFALQDMLGFDKASKTVQWLLNTSKSAIREVMSDEASSDCEEDGSSSLSVVDGKHKPPGTEAGGGDHGEGKKPMPRAARRAPANPKPQRKLASAHPIPDKESRTKARERARERTREKNRMRWVTLASTINIEPAATGMGAARADELITRPHNFINRSSSMNTASAELEEGCSSSMPSEAIMAGFGNGGYGGSGHYDQYQLEQQWELDFL
ScTCP11	ScWN4R01G094400.1	CDS	ATGGACCAGCAGGGGGCGGCGCCGTCCAGCAGCACCAGCACCAGCACCAACAGCAGCCGCAGCACGTCGGACCACCCCCACCACGCGCCGGCCGCCGTGCACCACCACCCCTTCTACTACGCTGCCGCGGCGGCCACGGGCGCCACGCCGCCGCCGCCGTTCATGGGCTCGCTCGCGATGGTGCCCGCGGCTAGCCCGGCGGGAGGGCAGACGGCCAACCACAGCCAGACGATAACGGTGGCCGAGCCGCCGTCCGAGAAGAAGGTGGCGAAGCGGCCGACCAAGGACCGGCACACCAAGGTGGATGGGCGCGGGCGGAGGATACGGATGCCGGCGCTGTGCGCGGCGCGGGTGTTCCAGCTCACGCGGGAGCTCGGCCACAAGACCGACGGCGAGACC…
ScTCP11	ScWN4R01G094400.1	Protein	MDQQGAAPSSSTSTSTNSSRSTSDHPHHAPAAVHHHPFYYAAAAATGATPPPPFMGSLAMVPAASPAGGQTANHSQTITVAEPPSEKKVAKRPTKDRHTKVDGRGRRIRMPALCAARVFQLTRELGHKTDGETVEWLLQQAEPAIVAATGTGTVPANFSTLAASLRPGASSRAAPFQHHLQHQPQHDVAAMLGFHGHHQHQLLPPPPQQQQHHHQHPEAPQDPGAGEFMRKRYREADDLFKDTGRHQDPEGGGEPAQKPRPAPPPTAVSGAMWAVAPNSGAGGGGGAFWMQPAWAFGAGNTVQAPLQFISRSSFPGGMGDTNLGMLAGLNSCGRSTSTGGEQQHQQHQQQPQQQEEEGQPPEMDQHRRGSTSAGANGHEAGHSAASPQ
ScTCP12	ScWN4R01G315300.1	CDS	ATGGACGTTACCGGGGACGCCGGTGGAGGTCGCCGCCCCAACTTCCCCCTGCAGCTCCTCGAGAAGAAGGAGGAACATCCGTGCTCCATCTCCCCGGCTGCTGGGCTCGGGACGAATGGGTCGGCGACGGGGGAGCTGCAGGTGCGGAAGGCGGCGCCGCCTAAGCGGACCACGAGCAAGGACCGGCATACGAAGGTGGACGGCCGCGGCCGCCGCATCCGGATGCCGGCGATCTGCGCGGCGCGGGTGTTCCAGCTGACGCGGGAGCTGGGGCACAAGACGGACGGCGAGACCATCGAGTGGCTTCTGCAGCAGGCGGAGCCCGCCGTGATCGCGGCCACCGGCACAGGCACCATCCCGGCCAACTTCACCTCTCTCAACATCTCCCTCCGCTCCTCC…
ScTCP12	ScWN4R01G315300.1	Protein	MDVTGDAGGGRRPNFPLQLLEKKEEHPCSISPAAGLGTNGSATGELQVRKAAPPKRTTSKDRHTKVDGRGRRIRMPAICAARVFQLTRELGHKTDGETIEWLLQQAEPAVIAATGTGTIPANFTSLNISLRSSGSMLSTIPAHLRAAGLSGSRFGGGPRADAWDRFVGLGFGGGLESPASTTTSSSSPLLLSFHSGSVGLDVSPSSATAAANTELSRKRRWEQEMQQQQQQHHQHQQQQQQQYQQQMAGYTQSQMPGTVWMVPTSNAQGAGAAPAGGGESIWTFPQPGSGGGGGSATVYRGVPSGLHFMNIPAPMAVHAQQLGLGQAGGGGSAAAGEGHMGILAALNAYRGQHAAASEVTVAGHNGAAEGTTHHQHQNQHQHLQHGGGEPNESMSGSDS
ScTCP13	ScWN5R01G024600.1	CDS	ATGGAAGAGGCAGACAAGGACCGCAATTCCTGCAAGCGCCTGCGGGCGGTCGGCGGCGGCGGCGGCGACTCGGCGGATGCGTGGCGGACTTTCCGGGTAGCGCGCGCGGCGGCGGGCGGCAAGGACCGGCACAGCAAGGTGGTGACCTCGCGCGGCCTCCGCGACCGCCGCATCCGGCTCTCGGTGCAGACGGCCATTCAGTTCTATGACATCCAGGACCGCCTGGGCGTCGACCAGCCCAGCAAGGCCATCGAGTGGCTCATCCAAGCCGCCGCCACCGCCATCGATGGTCTCCCGTCGCTGGACTGCTCCTTCGCCCTCCCCGCCGCCTCCCCAGCAGCAGAAGACGCCGCGGAGGTCAGCACCTCGGAGACCAGCAAGGGCTCCGTGCTCTCGCTC…
ScTCP13	ScWN5R01G024600.1	Protein	MEEADKDRNSCKRLRAVGGGGGDSADAWRTFRVARAAAGGKDRHSKVVTSRGLRDRRIRLSVQTAIQFYDIQDRLGVDQPSKAIEWLIQAAATAIDGLPSLDCSFALPAASPAAEDAAEVSTSETSKGSVLSLANGPADNDNAAHQANAYNGGSANGTFAELLHCSNAADKPMQHQQQQQQPTLAYYAAPGSHIAPMSFEMIPQLTFSQDQQHCHHHHHHHHASVAFDRSTLQSNTASTPQWPPSQHPFLMQRFSAAPAEPSPMFPFFLGGNSAAAAAAPAAANAPERRLQLWDFKEERKT
ScTCP14	ScWN5R01G126600.1	CDS	ATGGACCATGGCGGGGGCAGCGGTGGGGGTGGAAGTGGAGGCGGCGGCGGAGCGCCTTCGAGCAGCAACAGTGGCGGGGGAAGCGCCGGGGGCACGAGCGGAAGCCGTGGCGGCGGCGACCACCATCCGCACCACCCATTCTACTACGCTGGCGCTGGCCAAGCGGAGCCCAACAACGTGCAGCAGCAGCCGCAGCCACAGCAGTTCATTGGGTCGCTCGCCATAACCCCCGTCGTCACCGACCAGGCCCAGGCTTCCTCGGCTGAAAAGAAGGCGGTCGCGCCAGTGACTCCATCGGCCGGCGCACTGGCGAAGCGGCCATCCAAGGACCGGCACACCAAGGTGGATGGCCGGGGAAGGAGGATACGGATGCCGGCTCTGTGCGCGGCGCGGGTGTTC…
ScTCP14	ScWN5R01G126600.1	Protein	MDHGGGSGGGGSGGGGGAPSSSNSGGGSAGGTSGSRGGGDHHPHHPFYYAGAGQAEPNNVQQQPQPQQFIGSLAITPVVTDQAQASSAEKKAVAPVTPSAGALAKRPSKDRHTKVDGRGRRIRMPALCAARVFQLTRELGHKSDGETIEWLLQQAEPAILAATGTGTIPANFSSLNISRAASGTSRPAPFPALALHPHHHHHQSQHDMSTMLGYHHLLPPPQEPPQDANSPGSFMRKRYREDLFKEDDERQDPNAPKAREQQAAPPAAMWAVAPNSAAPGGAFWMLPVSASQAAAARPTEQPMWSFGGGGSSTVQAPLQFMSTRVNYPSSAGAMGGMPDTNIGMLAGLNAYDRGGGGGGGTEEEQQHQEQDQQQEMEQQRDGSGGGNEGEEDGDDDSGG…
ScTCP15	ScWN5R01G217800.1	CDS	ATGGCGCCTCCCGCGCATCTTGACCATCAGATTCAGCACTACGACCACTTCTTCCCCGGCCACGGCAACCAGTTCAACTCCGAGACGCTGGAGGCGGTGCTCATGAGGCCGCGTCCGCCGGCTCCTCCTCTGGCGGAGATGCCGCCGGCTAACGAGGCAAGAACCGGCGCAGTGCAGGCCGCCGGCGCCGGACACGCCAGGGCGAGGAAGCGGCCGTTCAGGACGGACCGGCACAGCAAGATCCGGACGGCACAGGGCGTCCGGGACCGTCGGATGCGGCTTTCCCTCGACGTCGCGCGTGACTTCTTCGCGCTGCAGGACCAGCTCGGCTTCGACAAGGCCAGCAAGACGGTGGACTGGCTTCTCACCCAGTCCAAGCCAGCCATCGACCGCCTATCC…
ScTCP15	ScWN5R01G217800.1	Protein	MAPPAHLDHQIQHYDHFFPGHGNQFNSETLEAVLMRPRPPAPPLAEMPPANEARTGAVQAAGAGHARARKRPFRTDRHSKIRTAQGVRDRRMRLSLDVARDFFALQDQLGFDKASKTVDWLLTQSKPAIDRLSESSRLNAARAGEDGMSSLSSVEREGRRLKETALAAGSGKGVLDMEKATRARGGGTSVPMEHRREMSGGLMSASMTGGEYYYDLGEMMCINGGECDDDGEYDEDGDFLDGMQY
ScTCP16	ScWN5R01G218000.1	CDS	ATGTTGCCTTACCACCCTAACCCTCACGGCTTCTGGATCTCACGAGAACCGCCCGCGCAGGTGCCAAACCCTGCCAGCGGCTTCGCCATGGCGCCTCCCGCGCATCTTGACCATCAGATTCAGCACTACGACCACTTCTTCCCCGGCCACGGCAACCAGTTCAACTCCGAGACGCTGGAGGCGGTGCTCATGAGGCCGCGTCCGCCGGCTCCTCCTCTGGCGGAGATGCCGCCGGCTAACGAGGCAAGAACCGGCGCAGTGCAGGCCGCCGGCGCCGGACACGCCAGGGCGAGGAAGCGGCCGTTCAGGACGGACCGGCACAGCAAGATCCGGACGGCACAGGGCGTCCGGGACCGTCGGATGCGGCTTTCCCTCGACGTCGCGCGTGACTTCTTCGCG…
ScTCP16	ScWN5R01G218000.1	Protein	MLPYHPNPHGFWISREPPAQVPNPASGFAMAPPAHLDHQIQHYDHFFPGHGNQFNSETLEAVLMRPRPPAPPLAEMPPANEARTGAVQAAGAGHARARKRPFRTDRHSKIRTAQGVRDRRMRLSLDVARDFFALQDQLGFDKASKTVDWLLTQSKPAIDRLSESSRLNAARAGEDGMSSLSSVEREGRRLKETALAAGSGKGVLDMEKATRARGGGTSVPMEHRREMSGGLMSASMTGGEYYYDLGEMMCINGGECDDDGEYDEDGDFLDGMQY
ScTCP17	ScWN5R01G238400.1	CDS	ATGGAAGAGGCAGACAAGGACCGCAATTCCTGCAAGCGCCTGCGGGCGGTCGGCGGCGGCGGCGGCGACTCGGCGGATGCGTGGCGGACTTTCCGGGTAGCGCGCGCGGCGGCGGGCGGCAAGGACCGGCACAGCAAGGTGGTGACCTCGCGCGGCCTCCGCGACCGCCGCATCCGGCTCTCGGTGCAGACGGCCATTCAGTTCTATGACATCCAGGACCGCCTGGGCGTCGACCAGCCCAGCAAGGCCATCGAGTGGCTCATCCAAGCCGCCGCCACCGCCATCGATGGTCTCCCGTCGCTGGACTGCTCCTTCGCCCTCCCCGCCGCCTCCCCAGCAGCAGAAGACGCCGCGGAGGTCAGCACCTCGGAGACCAGCAAGGGCTCCGTGCTCTCGCTC…
ScTCP17	ScWN5R01G238400.1	Protein	MEEADKDRNSCKRLRAVGGGGGDSADAWRTFRVARAAAGGKDRHSKVVTSRGLRDRRIRLSVQTAIQFYDIQDRLGVDQPSKAIEWLIQAAATAIDGLPSLDCSFALPAASPAAEDAAEVSTSETSKGSVLSLANGPADNDNAAHQANAYNGGSANGTFAELLHCSNAADKPMQHQQQQQQPTLAYYAAPGSHIAPMSFEMIPQLTFSQDQQHCHHHHHHHHASVAFDRSTLQSNTASTPQWPPSQHPFLMQRFSAAPAEPSPMFPFFLGGNSAAAAAAPAAANAPERRLQLWDFKEERKT
ScTCP18	ScWN5R01G341400.1	CDS	ATGGAGTCGCAGCTGCAGGGCAATGGCGAGCAGGCCACGGACGCGCGCTACCACGCCGCCGCGTCGGCCAGCAATGCGCCGCTGGCCATAGCGGTGGTCCCGGCCGCCGCCGCGCACGGGCCCATCGTGCCGAAGCCGGAGCAGGCGCCGGGGGAGTTCCTGGGCGGCCTCGCCGTCGCGCTCCCGCCGCGGAACCGCGACCGGCACACCAAGGTCGAGGGCCGCGGCCGGCGCATCCGCATGGCGGCGCCCTGCGCGGCCAGGGTCGCGCAGCTCACGCGCGAGCTCGGCCACAAGACGGACGGCGACACCATCCGCTGGCTCCTGCAGCAGTCGGAGCCGGCCATCGTCGCCGCCACGGGCACGGGGACGGTGCCCGCGATCGCCACCACCGTCGAC…
ScTCP18	ScWN5R01G341400.1	Protein	MESQLQGNGEQATDARYHAAASASNAPLAIAVVPAAAAHGPIVPKPEQAPGEFLGGLAVALPPRNRDRHTKVEGRGRRIRMAAPCAARVAQLTRELGHKTDGDTIRWLLQQSEPAIVAATGTGTVPAIATTVDGVLRIPTESASAAGADGAGPTPKRRKLQPTRAAGGAGPLVAAPPAAAYYPAAADPLLQGNGGGGAISVSSGLAPVSAAAAPAGFPFFALQVPASGDGKQMVPQAAMWMVQQPPAAGGAPNQQAHYWAFQPNPAEFNNFPGVQQPCYSPMQFVAAGGEPQEQQQQPGDQSAGADDEIQGLEDDYDGEALTDSSSEE
ScTCP19	ScWN5R01G481900.1	CDS	ATGGAGTCGGCCGACGCAGCGGGAGGGGCGGCGGGGGGCGGGGCGCCGCCGGGCCGCGGCTCCTCGGCCAAGCGCATGCGCGGGGTGATGGGGAGCAGGGAGAGCGGCGGCGGCGGCGACGACGGCATGGAGATGGTGCCGTGGGGGTCGCCGCCTGCGGGGCAGCAGCCGCAGCAGCTCCAGGGGTCGGCATCGCGGATCTGCCGCGTGAGGGCGTCCGGGGGCAAGGACCGGCACAGCAAGGTGTACACCTCCAAGGGCATCCGCGACCGCCGGGTGCGGCTCTCCGTGCCCACGGCCATCCAGTTCTACGACCTCCAGGACCGCCTCGGCTTCGACCAGCCCAGCAAGGCCGTCGAGTGGCTCATCAACGCCGCCTCCGCCGCCATCGACGAGCTC…
ScTCP19	ScWN5R01G481900.1	Protein	MESADAAGGAAGGGAPPGRGSSAKRMRGVMGSRESGGGGDDGMEMVPWGSPPAGQQPQQLQGSASRICRVRASGGKDRHSKVYTSKGIRDRRVRLSVPTAIQFYDLQDRLGFDQPSKAVEWLINAASAAIDELPALDPAAFANMPADHQAAARAGKKQQQQQASRSLCSSTSETSKGSELSLSRSDGRVGGGSSRDKEVTVASNPSAQAGSFTELLTGAGSAGAAIASAAPHRQSWQQQQPPVSAVTADRVGIVHRGKGGGAQVVPTYPGFRFGNAPPFGMVPAPPFNFGLSAQNQMTQFSLVQGGLAAAPAPAQAGDYSLDFSMNSGYMGATRGPLQSNSPRFSTHHQQQLQDLEDGPSPPFLYENAAATAPHLASENHLTATAAMQLWNGFGHASIK…
ScTCP20	ScWN5R01G685700.1	CDS	ATGGAAATGGGGATGGACTCTCTTTGGTCTCACCATCAACACCCTCCTCCTCCTCCTCTTCCTCCTTCCTCAGAAGTACCAGATGCCTTCTCCTACTACTACTATTACCCTCCGTTCGCCGCGGCTGCAGCGGCGGCCGCGGCCACGACGGACAACCCAACGCCTCCGGCAGCTTCAGGGTCAAGGGCGTCAAGATCTAGAGCCGCGGCGAGGAAAGACAGGCACAGCAAGATATCCACGGCCGGTGGGATGAGGGACCGGCGGATGCGGCTGTCCCTGGACGTGGCCCGCCGCTTCTTCGCCCTCCAGGACAAGCTGGGCTTCGACAAGGCCAGCAAGACGGTGCAGTGGCTCCTCGACAGGTCCACCGCCGGCATCAACCACCTCGCCGCCTCCATG…
ScTCP20	ScWN5R01G685700.1	Protein	MEMGMDSLWSHHQHPPPPPLPPSSEVPDAFSYYYYYPPFAAAAAAAAATTDNPTPPAASGSRASRSRAAARKDRHSKISTAGGMRDRRMRLSLDVARRFFALQDKLGFDKASKTVQWLLDRSTAGINHLAASMSASMSLSEEDGSVLLDQDNNDHAMAMAADAETTKQQEQEHQAKRRSAPAAPRKKSNNGGAPVLLPDKKASRARARLRARERTEERNRLRSEAPAPAPAPVPSPARQPVAPSTYSCIHFIPHEKCPAPNFSLIN
ScTCP21	ScWN6R01G168000.1	CDS	ATGACCTCCCACGACATCGCCGCTGCCTCCAGCCCTTTCCACGTCTACCAGCAGCACCTACCGATGACGATGGCGCCCGCCGCCGCCGACGCCGACGCTGGCTTGGCTCCGGCGCCGAGCAAGAAGGCTGGTGGCAGCGTGAAGGACCGGCACAGCAAGGTGAACGGGCGCGGTCGGCGCGTGCGTATGCCGATCGTGTGCGCCGCACGCGTGTTCCAGCTCACGCGCGAGCTGGGGCTCAAGTCCGACGGCCAGACCATCGAGTGGCTGCTCCGGCAGGCGGAGCCCTCGATCCTCGCCGCCACGGGGACCGGCACCACCCCCGCCGCCTTCGTCTCCTCCTCTGCGCCATCCACCTCATCCTCGTCCTTCTCGTACCCGCACACCCTCCTCGGCAAG…
ScTCP21	ScWN6R01G168000.1	Protein	MTSHDIAAASSPFHVYQQHLPMTMAPAAADADAGLAPAPSKKAGGSVKDRHSKVNGRGRRVRMPIVCAARVFQLTRELGLKSDGQTIEWLLRQAEPSILAATGTGTTPAAFVSSSAPSTSSSSFSYPHTLLGKRPREEENDAVGAAAATSAFWDALQAAPRQDTWGFSPLEAQAAYMPMAQVHHHHLNLVAALSGAARRGEEETR
ScTCP22	ScWN6R01G255800.1	CDS	ATGGACATCGCCGGAGACGCCGGAGGCGGCCGGAGGCCCAACTTCCCCTTGCAGCTCCTCGAGAAGAAGGAGGAGCAACCGTGCTCCAGCTCGGCTGCTGGGGGCCCCTCGGCGGGCGGCGGGAATGGAGCAGCCGCGGGCGGTTCCGCCGGAGGGGAGATGCAGGTGCGCAAGGCGGTGCCCAAGCGGACGTCCACCAAGGACAGGCACACCAAGGTGGAGGGCCGAGGGCGGCGCATCCGGATGCCGGCCCTGTGTGCGGCGAGGGTGTTCCAGCTGACGAGGGAGCTGGGGCACAAGACGGACGGCGAGACCATCGAGTGGCTGCTGCAGCAGGCGGAGCCGGCGGTGATCGCGGCCACCGGCACCGGTACCATCCCGGCCAACTTCACCTCCCTC…
ScTCP22	ScWN6R01G255800.1	Protein	MDIAGDAGGGRRPNFPLQLLEKKEEQPCSSSAAGGPSAGGGNGAAAGGSAGGEMQVRKAVPKRTSTKDRHTKVEGRGRRIRMPALCAARVFQLTRELGHKTDGETIEWLLQQAEPAVIAATGTGTIPANFTSLNISLRSSGSSLSIPAHLRGALPSPGVRFGSRADAWDRVVGLGYPPEGPASSSSTPSPLLLNFHSGSVGLDVQPSPSAAAAAAAADLSRKRRWEQEMQQQQQQQQQQQYQQQMAGYTQSQMPGTVWMVPSNNTQGGGAPSGGGNGGGGGGSGESIWTFPQMASAGASAAVYRGTVPSGLHFMNFPAPMALLPGQQLGLGPVGGSGGGGGGGEGQMGILAALNAYRTQAAEAAAGQGGGGGGGSSSQQQQHGGGGGGGGERHESMSTS…
ScTCP23	ScWN7R01G092700.1	CDS	ATGGAGTCGGAGGGGCAGCAGGACAGGCCGCCAGGCGAGGGGGACGCGCACGCGCACGCCGGCGGGGTGGCTGAGCCGGTGCCGGGGGCGGGGGCGATGGCGATGGTGCCGGTGCCGGTGCGCGGGGGGTACATGGTGGTGCCCAAGCCGGAGCCGGTGGAGCTCTTCGGGGGCGCCGCGGCCGGGGGAGGGCTGGTGGTGCGCAAGCCGCCGCCCAGGAACCGGGACCGGCACACCAAGGTGGAGGGCCGCGGCCGCCGGATCCGCATGCCGGCCGCCTGCGCCGCCAGGATCTTCCAGCTCACCCGCGAGCTAGGGCACAAGTCGGACGGCGAGACCGTGCGCTGGCTGCTGCAGCAGTCCGAGCCGGCCATCGTCGCCGCCACGGGCACCGGCACC…
ScTCP23	ScWN7R01G092700.1	Protein	MESEGQQDRPPGEGDAHAHAGGVAEPVPGAGAMAMVPVPVRGGYMVVPKPEPVELFGGAAAGGGLVVRKPPPRNRDRHTKVEGRGRRIRMPAACAARIFQLTRELGHKSDGETVRWLLQQSEPAIVAATGTGTVPAIATTVDGVLRIPTQSSSSASSAVVDDEASAKRRRKLQPTRAAGPLATVPPTAAYYSVLADPLLQGGAGGAAISVASGLAPIGGQQGLVPVFAMPSAAGAAGGNHMIPQATAVWMVPQPAGAPNQPTQYWAFQSAPQLINLAGAQTMPAGAVFPNVAADYHQQQQQQSASTVVQNTNSDHHQQFSHHLTGAESHEQQRRDHHPEEDDADDDDEPVSDSSPED
ScTCP24	ScWN7R01G548500.1	CDS	ATGTCCACGGCACCCTCCGAACTCGTCCTCTACAACCTCGTCCCCGCCCAAACCCTAAACCCCAGCCCCTCCCCCGCCGCCGCCGCCGACGGCTCCTCCGCGCCCGACGCCTCGGCCGCCGCCGCGCGCCGGGCGCGCCCGCGCCGCCCGTCGGACCGCCATGCCAAGGTCGCCGGCCGCGGCCGCCGGGTCCGCATCCCGGCCATGGTCGCCGCCCGCGTCTTCCAGCTCACCCGCGAGCTCGGCCACCGCACCGACGGCGAGACCATCGAGTGGCTGCTCCGCCAGGCCGAGCCCTCCATCATCGCCGCCACCGGCACCGGCGTCACCCCGCAGGAGGCGCCCCCCGCCGCCGTCCCCGTCGCCGGCGCCCCGTTCCTGCAGGTGCCCTACTACACC…
ScTCP24	ScWN7R01G548500.1	Protein	MSTAPSELVLYNLVPAQTLNPSPSPAAAADGSSAPDASAAAARRARPRRPSDRHAKVAGRGRRVRIPAMVAARVFQLTRELGHRTDGETIEWLLRQAEPSIIAATGTGVTPQEAPPAAVPVAGAPFLQVPYYTALLMQPPSADEPPLSSAPPADAAGQENK
ScTCP25	ScWN7R01G552500.1	CDS	ATGCATCCAGCCGCATCGTCTTTTGCTGAGTACTTCCAGTTCTTCCCCGCCGAGATGTATCACCACCAGCAGCAGCAGCTGCAGCAGGAGGGGACCCTGGAGGCGGTGCTCTGGCAGCCGGTGACCGCTCCAGCAGCTCCGGCGGAGTGGGGGCAGCCGGGGAACAATGGGGCGCCAGGGCCAGGGGGTGACGTCGTCGGGGCCGCGCGGAAGAGGCCGTTCCGGACGGACCGGCACAGCAAGATCCGCACGGCGCAGGGGGTGCGCGACCGCCGGATGCGGCTGTCCGTCGGCGTGGCCCGCGACTTCTTCGCGCTGCAGGACCTCCTCGGCTTCGACAAGGCCAGCAAGACGGTGGAGTGGCTCCTCACGCAGTCCAAGCCGGCCATCGACCGGCTT…
ScTCP25	ScWN7R01G552500.1	Protein	MHPAASSFAEYFQFFPAEMYHHQQQQLQQEGTLEAVLWQPVTAPAAPAEWGQPGNNGAPGPGGDVVGAARKRPFRTDRHSKIRTAQGVRDRRMRLSVGVARDFFALQDLLGFDKASKTVEWLLTQSKPAIDRLADETAAAAAAGPSMEKGEGATSSGTGCFEDAREKEHDVRDLMKSIGGEGELDWFMSEAAAIGQPMEGLD
ScTCP26	ScWNUn01G114700.1	CDS	ATGCACATGAAACTCCATCCCCTTTATAAATTTGCACCCCACAGGGTCAGGGACCAAGCGGACAAGGCCCTATCCATCCATCCATCCCCATCACCTCGCCTCCCCACACATCTGTGCGCCACCCGAACGAAAGCTCAGCCACCAGCAGCCATGGCATCTCGCGACGCCGCCACCTTCCAGCTCTACCGGCCCATGGCAATGCCGACGGCGACGCCCATGTCCCAGACGACGATGGCAATGCCCGGCTTCTCGTCGGCCGAGGCCGCGGACGACGCCGTGGTGGCGGTGCCGGCGACGAGGAAGGCCGGGGCGGCCAAGGGCGCCAAGGACCGGCACAGCAAGGTGAACGGGCGCGGGCGGCGCGTGCGCATGCCGATCGTGTGCGCGGCGCGCGTGTTC…
ScTCP26	ScWNUn01G114700.1	Protein	MHMKLHPLYKFAPHRVRDQADKALSIHPSPSPRLPTHLCATRTKAQPPAAMASRDAATFQLYRPMAMPTATPMSQTTMAMPGFSSAEAADDAVVAVPATRKAGAAKGAKDRHSKVNGRGRRVRMPIVCAARVFQLTRELGLKSDGQTVEWLLRQAEPSILAATGSGTTPAVFSCSSAPSTAAVSLLGKRPREEHEHEAAPSFWEALQARPVPWGLSPSLEAQAYASSVAQGHHHHLNLLSALSGASRRPEEESR

## Sheet: ScTCP gene promoter sequences
Table S1 List of the 26 ScTCP genes identified in this study
Gene	Gene ID	promoter sequences	Sequences
ScTCP1	ScWN1R01G449900.1	tagctcagtttgagcattttgtaattccgttccgcatacttggagaccttgacattgcttattaataagatggccgcatgcatcattttgatgcagaggccggggaataccccattttctaaaaaaaaaaaggtgacgataacatcgtttatccagggtattctgtaaatcagtggtatgtgtatgtgcggcagtagataagttaagtttgcattcttctgtggattgggatttagaagtagataatcttacttatggtctgtttacttggttcaaattaagttcggacactatcctacgcaaagtaaacatattgaaaaaaaaacttacttttcgaactggaaaaccccttttgctcaacaaaatcattaagaaatcttacgattgtcatatacgata…
ScTCP2	ScWN2R01G269000.1	tctcacacaaccgccaaatatggaggctcgtgggctcgatttggagctgcctctaaaaaccgtgccgatccgatatgagatgacgattctgccagagatttttttttttgctaaaattatcataatgacaattattatgacgatcatgccgatacaacaactggctagagttgctctaactccacacgtatgctccttagttacatgcacgttgcatgaaaaaactagtatcttcctaattaatctagcttcaacctaggattcaaaggatgattttaatatttgcatcgacatatggaggaggccgagtgctagctagtgagctagatatgcaaagataatgctagcatgatgagagagtgcaccaccacatgcatggcatggataagcgatggaaga…
ScTCP5	ScWN3R01G192800.1	tagccaaatctacaatgtactccacacacctattgatcaagtttgagttttatgtgaaaatggatagaactggcccttatctgaaacttcaacacaaatgacctcattctgaaaatatttcacgaaatggccccttacgcatgacgcccggggctagggcgtcatgctagatagcatgacgcctcggggtagggcgtcatgctatttggcatggcaccctaggcccgggcgccatgctacatgtcgctaccatggcgccctagcccggggcgtcatgctctctagcatggcgccctagccccgggcgtcatgcaaaagaggccattttcgtgaaatatttttagaatggggtcattttgtgttgaagttttagataaggaccagttttgttcattttca…
ScTCP6	ScWN3R01G390900.1	gcatgtcaatgtcaacacaaatttcaccgctccttgccactgcatgcatgcgcgggtaaatgttaggtcaagcatattttatcttatcatttcatgccaaatagtatcatccaggattgtctccagtaaaaagaagtcgcggctcgccgcagcgctaaatgggcaacaaataggagttttggtgctagtagatgtcttagaggagcgatttacgggccctaaaataaacgactagggtttttcgagaaggaagataacacccggtctctatgtcaattgatgcacatagccatatattgctgaccaatttcatgatgaaaaagaaaaacatggtacccgcgtaagctcaagtttttttttttttttttttggccgggaagtaattaagctcaagttcag…
ScTCP7	ScWN3R01G553500.1	acaaactgcttacgccatgatgatcccttgacttgaagggtgtccctttttgtgagaatctttactccaagagacacacaggggcttcgcctcggcatccgcatatatctatcatgccccgcaaatatgtcatacaacactctacaacttcacatagattgctgcgaaacatatcatgctaagatgactccgtcactcgaaagatgtccccttttaattgaattcttactgcaagaagcaccaaaccggcacgcccagcagaactgccacgacatccggataccaccacaccaaggggatgccaacccgacacttgtgcggatgacataataccttagagccaagaaagatcatgtttagcacgtgtagccttttaatgtgagaagatgaaaattttgt…
ScTCP8	ScWN3R01G562500.2	tcatcctgaacgtaagtttataggtcacggcatatcattttatgaaacgatgctttggtcatcattagatgtgggaacatgatgcctcacgtaaaactaactatacggtatgaaagtattttttttgtaaactgatctaataatagaagtttgatgtttcagagcaacttttgttcgttctaaagatgcaaacttgataaatcaagctcattcaaatcgtaatatgtttatcatttgtttgaatgtgtcacagaaaaacaatagctattttcaagaggtttgagtgcataattaaatttctttttgaaatgtagtgtgaatgaattcttaaatctaaggattcgaatcctctaaatttaaatctggacgatttttttgaggtaaatcagatgtttgact…
ScTCP9	ScWN4R01G049400.1	ttattgtgtatattttcaattgcaatagagtctatccattttaaaaaagtaaaacacattttttgagctcttactatccctgtcctggtttattggtcccctttgtattttctcccaaagtttgaccgtagatttaactaacaaaatgttaatgcatgttataaaaaattatatcatttgattcgtatttcaacatagtttccgttggtattatttgtgccatgtataacttatatttttcttagttaaaatcgtggtcaacgtatgatactaaatacaagggagactaataaacgtggacggaggtactaccatacattctctttgtacaatattgtgtatggttaaaatgtgtaagtgaaagtgcttttgaagaagtattctcattcgtacatattt…
ScTCP13	ScWN5R01G024600.1	accaagcgcattatggtatggggcgatacaatgtcgcagacatggaaagaagtcacggtcaaggctgtcgcacatgccctaccaacttatcttatgggagtttttaaactgcctttctcggtctgtgatgatctgactagactcgttagaaacttttggtggggctcaaaacaagggaatcgtaaaacgcactggtcttcgtgggacaagttactggaaccaaagcaaagaggtggccttagtttctgagattttagattgttcaaccaggcactattggctcgcaaggcatggaggctgattgaacgaccaagttcgttgtgtgtgaccgtcttaaaagccaggtactatcctaatggctcccctattgacattctttttttttcttcaggaaatgct…
ScTCP16	ScWN5R01G218000.1	tgcaaattgtcagggccgcatacccagacctcacaccaaagcctgacatctaaagtcggaggctccaaccaagccggagacacttggtttcacttgaatatgtttatcctatggatttcacagaggaaggtttgatgcatatctcttatcaacttacacgctttattattgatatgcatagagatgagaggtttagaaaggtcaaaaatatagtagacctttctattctgctaagcttgttgagacaaacaggagtatcacttgtaaccttgtttacaagcttattaaattggtcagcaacaactagagttgataaagtattctctgcaatgacattttgggaaaacaaagtaccgaacaatgtattttgtatttctattgccgtgaaccaatgggttc…
ScTCP18	ScWN5R01G341400.1	gagcatgcttgctcacttcggccatacacacatacatgaggctaatagcacatagcatttatccggatacaactccaggagcacctttatactgtcagatatttacaatgcatatatattcagacatgtaagagtaggggtattatctctctggagagtcctgaacctggttaaaccaccgcgtgacgtttgcgcaatcccgtccatcgtagtcttgccctcacctcaagtcaccccgtggcatctgtcggcttgcgccccccctggcgactgacgcgagaatacgacgacaattgtatcaaaaaaattgggatatcatcaagagtgaccttttggagttgttccattttcttcatgtcggccgatgaacctatttaggcataattttggtgatattgt…
ScTCP24	ScWN7R01G548500.1	ggcatatatgctctctttcaacgagaaagtgcataaatgaaaatccacataatgaaggtattataagactccaaaacactagaataacaaagactatgcatttgttgggtttatgtgattttttggcaatatatataatttcttatcatagtgctacacataattagatgagttgtctcgccaattgatagaaaatgttaagattgtacaaatgtcactatatgtagtgaaactttcgccataccacacttttgtgtggggaatggggttttattttcatgaaatggtgggctatgttaatatcgctagaccaactagttttgcctaaaaaaatgttcaaatcgatcgaacaagaattacacatttggcatttatacaaattacttatagatgtgagct…
ScTCP25	ScWN7R01G552500.1	agttctgaagggcagtgctggcagtgtttggaccgcaatacttgcgatcacccgatgctgaaaacattgctcggatcctagcacaaaatgcagcaagaggatttccagggatgcttggaagcatcgactgcatgcattggaaatggaaaaactatccatttgcttggcaggggatgtacaaagacgccaaaggcggttgtagtgtggtacttgaggcagtggctacacaggacctctggatttggcactccttctttggtatgtcaggaactcacaatgacatcaacgtgttgcagtgctctcctgtctttgccaagctggttgaggtcattctcctgcggtgaacttcgaggtctatggacggcactgcaacaagggatactacctagcatatggcat…
