# Supplementary material for: Genome-Wide Analysis Identifies ScTCP6 as a Stress Responsive Gene in Rye
Source: Curr Issues Mol Biol. 2026 Mar 2;48(3):266. doi: 10.3390/cimb48030266 (PMC13024843; doi:10.3390/cimb48030266)
Supplement: Supplementary file 1 [file cimb-48-00266-s001.zip › Table S2 .xlsx]

## Sheet: The fragmen duplication events.
Table S2 The fragments duplication events of ScTCP genes.
Gene Name	Gene ID	Group	CHR	Gene Name	Gene ID	Group	CHR
ScTCP1	ScWN1R01G449900.1	3	Chr1	ScTCP6	ScWN3R01G390900.1	3	Chr3
ScTCP12	ScWN4R01G315300.1	1	Chr4	ScTCP22	ScWN6R01G255800.1	1	Chr6
