# Supplementary material for: Genome-Wide Analysis Identifies ScTCP6 as a Stress Responsive Gene in Rye
Source: Curr Issues Mol Biol. 2026 Mar 2;48(3):266. doi: 10.3390/cimb48030266 (PMC13024843; doi:10.3390/cimb48030266)
Supplement: Supplementary file 1 [file cimb-48-00266-s001.zip › Table S3 .xlsx]

## Sheet: Secale cereale L.
Table S3 Analysis and distribution of conserved motifs inTCP proteins of seven species .
Motif	Width	Best possible match
1	50	KIHTKVDGRDRRIRMPIICAIRFFQLTDELGFKKDSKTIEWLLNQAEPAI
2	15	IAATGTGTIPANFTC
3	14	HCHHHHHQQQQELI
4	11	RKAFFRKDRHS
5	50	REMSGGLMSASMTGGEYYYDLGEMMCINGGECDDDGEYDEDGDFLDGMQY
6	49	ESSDLAAADAGEDGSSSLSVVDGEGKPPGEEAGGGGHGEGKKPMPKAAR
7	50	RTREKNRMRWVTLASTINIEPAATGMGAARADELITRPHNFINRSSSMNT
8	28	DNQAQQYDAYFPGHGNGTFAELLEAVLA
9	40	QDWSFALPPESPAAEPAAEGEASEARKGNYLPLANGPLDL
10	18	RRPERPLQLWDFKEERPC

## Sheet: other plants
Table S3 Analysis and distribution of conserved motifs inTCP proteins of seven species .
Motif	Width	Best possible match
1	50	KVCTKVGGRDRRIRMPVICAIRFYDLTDELGFKKDSKTIEWLLNQAEPAI
2	21	IAATGTGTIPANFTCLNISLR
3	11	RRVFFRKDRHS
4	50	NPKPQRKLASAHPIPDKESRTKARERARERTREKNRMRWVTLASTINIEP
5	11	EMHHHHQQQQQ
6	29	KSACVSTSETSKGSVLSLSRSDCRVKNRE
7	29	ITGDAGGGRRPNFPLQLLEKKEEQPCSSS
8	15	MGENHIGMLAALNLY
9	11	FMCKRYRECDD
10	50	EVMTDEASSDCEEDGSSSLSVVDGKHKPPGTEAGGGDHGEGKKPVPRAAR
