# Supplementary material for: Genome-Wide Analysis Identifies ScTCP6 as a Stress Responsive Gene in Rye
Source: Curr Issues Mol Biol. 2026 Mar 2;48(3):266. doi: 10.3390/cimb48030266 (PMC13024843; doi:10.3390/cimb48030266)
Supplement: Supplementary file 1 [file cimb-48-00266-s001.zip › Table S4.xlsx]

## Sheet: Aegilops tauschii Coss.
Table S4 Syntenic relationships between between Aegilops tauschii Coss. and Secale cereale L.
ID	Gene Name	Chromosome Position		ID	Chromosome
GWHASIY00000001	ScTCP1	1R	==	transcript:AET1Gv20802600.3	1D
GWHASIY00000001	ScTCP1	1R	==	transcript:AET3Gv20706100.2	3D
GWHASIY00000002	ScTCP2	2R	==	transcript:AET2Gv20566900.3	2D
GWHASIY00000002	ScTCP3	2R	==	transcript:AET2Gv20840500.1	2D
GWHASIY00000002	ScTCP2	2R	==	transcript:AET5Gv20989100.1	5D
GWHASIY00000002	ScTCP3	2R	==	transcript:AET6Gv20614000.1	6D
GWHASIY00000003	ScTCP6	3R	==	transcript:AET1Gv20802600.3	1D
GWHASIY00000003	ScTCP6	3R	==	transcript:AET3Gv20706100.2	3D
GWHASIY00000003	ScTCP8	3R	==	transcript:AET3Gv20969100.2	3D
GWHASIY00000003	ScTCP5	3R	==	transcript:AET3Gv20316100.3	3D
GWHASIY00000003	ScTCP7	3R	==	transcript:AET6Gv20997600.2	6D
GWHASIY00000004	ScTCP9	4R	==	transcript:AET4Gv20079600.1	4D
GWHASIY00000004	ScTCP11	4R	==	transcript:AET4Gv20194000.1	4D
GWHASIY00000004	ScTCP12	4R	==	transcript:AET6Gv20759000.1	6D
GWHASIY00000004	ScTCP12	4R	==	transcript:AET7Gv20478200.1	7D
GWHASIY00000005	ScTCP18	5R	==	transcript:AET5Gv20717200.1	5D
GWHASIY00000005	ScTCP14	5R	==	transcript:AET5Gv20335100.1	5D
GWHASIY00000005	ScTCP15	5R	==	transcript:AET5Gv20506400.1	5D
GWHASIY00000005	ScTCP13	5R	==	transcript:AET5Gv20103700.1	5D
GWHASIY00000005	ScTCP20	5R	==	transcript:AET5Gv20005000.1	5D
GWHASIY00000006	ScTCP21	6R	==	transcript:AET6Gv20614000.1	6D
GWHASIY00000006	ScTCP22	6R	==	transcript:AET6Gv20759000.1	6D
GWHASIY00000006	ScTCP22	6R	==	transcript:AET7Gv20478200.1	7D
GWHASIY00000007	ScTCP23	7R	==	transcript:AET5Gv21150300.2	5D

## Sheet: Arabidopsis thaliana
Table S4 Syntenic relationships between between Arabidopsis thaliana and Secale cereale L..
ID	Gene Name	Chromosome Position		ID	Chromosome
GWHASIY00000002	ScTCP2	2R	==	transcript:AT1G30210.1	1
GWHASIY00000002	ScTCP3	2R	==	transcript:AT5G23280.1	5

## Sheet: Hordeum vulgare L.
Table S4 Syntenic relationships between between Hordeum vulgare L. and Secale cereale L..
ID	Gene Name	Chromosome Position		ID	Chromosome
GWHASIY00000001	ScTCP1	1R	==	transcript:HORVU1Hr1G077080.1	chr1H
GWHASIY00000001	ScTCP1	1R	==	transcript:HORVU3Hr1G073830.1	chr3H
GWHASIY00000002	ScTCP2	2R	==	transcript:HORVU2Hr1G060120.1	chr2H
GWHASIY00000002	ScTCP3	2R	==	transcript:HORVU2Hr1G090640.1	chr2H
GWHASIY00000002	ScTCP2	2R	==	transcript:HORVU5Hr1G103400.1	chr5H
GWHASIY00000002	ScTCP3	2R	==	transcript:HORVU6Hr1G059930.1	chr6H
GWHASIY00000003	ScTCP6	3R	==	transcript:HORVU1Hr1G077080.1	chr1H
GWHASIY00000003	ScTCP6	3R	==	transcript:HORVU3Hr1G073830.1	chr3H
GWHASIY00000003	ScTCP8	3R	==	transcript:HORVU3Hr1G095400.2	chr3H
GWHASIY00000004	ScTCP10	4R	==	transcript:HORVU4Hr1G007040.1	chr4H
GWHASIY00000004	ScTCP12	4R	==	transcript:HORVU6Hr1G075650.1	chr6H
GWHASIY00000004	ScTCP12	4R	==	transcript:HORVU7Hr1G038130.1	chr7H
GWHASIY00000005	ScTCP18	5R	==	transcript:HORVU5Hr1G080210.1	chr5H
GWHASIY00000005	ScTCP15	5R	==	transcript:HORVU5Hr1G061270.1	chr5H
GWHASIY00000005	ScTCP19	5R	==	transcript:HORVU5Hr1G103400.1	chr5H
GWHASIY00000006	ScTCP21	6R	==	transcript:HORVU6Hr1G059930.1	chr6H
GWHASIY00000006	ScTCP22	6R	==	transcript:HORVU6Hr1G075650.1	chr6H
GWHASIY00000006	ScTCP22	6R	==	transcript:HORVU7Hr1G038130.1	chr7H

## Sheet: Oryza sativa L.
Table S4 Syntenic relationships between between Oryza sativa L. and Secale cereale L..
ID	Gene Name	Chromosome Position		ID	Chromosome
GWHASIY00000001	ScTCP1	1R	==	transcript:Os01t0763200-01	1
GWHASIY00000001	ScTCP1	1R	==	transcript:Os05t0513100-01	5
GWHASIY00000002	ScTCP3	2R	==	transcript:Os02t0635800-01	2
GWHASIY00000002	ScTCP2	2R	==	transcript:Os03t0785800-01	3
GWHASIY00000002	ScTCP3	2R	==	transcript:Os04t0526000-01	4
GWHASIY00000002	ScTCP2	2R	==	transcript:Os07t0152000-01	7
GWHASIY00000003	ScTCP6	3R	==	transcript:Os01t0763200-01	1
GWHASIY00000003	ScTCP8	3R	==	transcript:Os01t0924400-01	1
GWHASIY00000003	ScTCP6	3R	==	transcript:Os05t0513100-01	5
GWHASIY00000004	ScTCP11	4R	==	transcript:Os11t0175700-00	11
GWHASIY00000004	ScTCP12	4R	==	transcript:Os02t0747400-01	2
GWHASIY00000004	ScTCP9	4R	==	transcript:Os03t0706500-01	3
GWHASIY00000004	ScTCP12	4R	==	transcript:Os06t0226700-01	6
GWHASIY00000005	ScTCP15	5R	==	transcript:Os08t0432300-00	8
GWHASIY00000005	ScTCP18	5R	==	transcript:Os08t0544800-01	8
GWHASIY00000005	ScTCP18	5R	==	transcript:Os09t0521300-00	9
GWHASIY00000005	ScTCP15	5R	==	transcript:Os09t0410500-01	9
GWHASIY00000006	ScTCP21	6R	==	transcript:Os02t0635800-01	2
GWHASIY00000006	ScTCP22	6R	==	transcript:Os02t0747400-01	2
GWHASIY00000006	ScTCP21	6R	==	transcript:Os04t0526000-01	4
GWHASIY00000006	ScTCP22	6R	==	transcript:Os06t0226700-01	6
GWHASIY00000007	ScTCP24	7R	==	transcript:Os04t0194600-01	4

## Sheet: Triticum aestivum L
Table S4 Syntenic relationships between between Triticum aestivum L. and Secale cereale L..
ID	Gene Name	Chromosome Position		ID	Chromosome
GWHASIY00000001	ScTCP1	1R	==	transcript:TraesARI1A01G347300.1	1A
GWHASIY00000001	ScTCP1	1R	==	transcript:TraesARI1B01G373300.1	1B
GWHASIY00000001	ScTCP1	1R	==	transcript:TraesARI1D01G368400.1	1D
GWHASIY00000001	ScTCP1	1R	==	transcript:TraesARI3A01G328200.1	3A
GWHASIY00000001	ScTCP1	1R	==	transcript:TraesARI3D01G315600.1	3D
GWHASIY00000002	ScTCP2	2R	==	transcript:TraesARI2A01G274900.1	2A
GWHASIY00000002	ScTCP3	2R	==	transcript:TraesARI2A01G405300.1	2A
GWHASIY00000002	ScTCP2	2R	==	transcript:TraesARI2B01G293200.1	2B
GWHASIY00000002	ScTCP3	2R	==	transcript:TraesARI2B01G425600.1	2B
GWHASIY00000002	ScTCP2	2R	==	transcript:TraesARI2D01G277000.1	2D
GWHASIY00000002	ScTCP3	2R	==	transcript:TraesARI2D01G400900.1	2D
GWHASIY00000002	ScTCP3	2R	==	transcript:TraesARI6A01G251700.1	6A
GWHASIY00000002	ScTCP3	2R	==	transcript:TraesARI6D01G248400.1	6D
GWHASIY00000002	ScTCP2	2R	==	transcript:TraesARI7B01G681200.1	7B
GWHASIY00000003	ScTCP6	3R	==	transcript:TraesARI1D01G368400.1	1D
GWHASIY00000003	ScTCP6	3R	==	transcript:TraesARI3A01G328200.1	3A
GWHASIY00000003	ScTCP8	3R	==	transcript:TraesARI3A01G465300.1	3A
GWHASIY00000003	ScTCP5	3R	==	transcript:TraesARI3A01G161300.1	3A
GWHASIY00000003	ScTCP6	3R	==	transcript:TraesARI3B01G370900.1	3B
GWHASIY00000003	ScTCP8	3R	==	transcript:TraesARI3B01G518200.1	3B
GWHASIY00000003	ScTCP6	3R	==	transcript:TraesARI3D01G315600.1	3D
GWHASIY00000003	ScTCP8	3R	==	transcript:TraesARI3D01G453300.1	3D
GWHASIY00000003	ScTCP5	3R	==	transcript:TraesARI3D01G154900.1	3D
GWHASIY00000003	ScTCP7	3R	==	transcript:TraesARI6A01G441400.1	6A
GWHASIY00000003	ScTCP7	3R	==	transcript:TraesARI6B01G507600.1	6B
GWHASIY00000003	ScTCP7	3R	==	transcript:TraesARI6D01G430400.1	6D
GWHASIY00000004	ScTCP11	4R	==	transcript:TraesARI4A01G234200.1	4A
GWHASIY00000004	ScTCP9	4R	==	transcript:TraesARI4A01G285700.1	4A
GWHASIY00000004	ScTCP9	4R	==	transcript:TraesARI4B01G046800.1	4B
GWHASIY00000004	ScTCP11	4R	==	transcript:TraesARI4B01G101400.1	4B
GWHASIY00000004	ScTCP9	4R	==	transcript:TraesARI4D01G043400.1	4D
GWHASIY00000004	ScTCP11	4R	==	transcript:TraesARI4D01G096300.1	4D
GWHASIY00000004	ScTCP12	4R	==	transcript:TraesARI5B01G233200.1	5B
GWHASIY00000004	ScTCP12	4R	==	transcript:TraesARI6A01G326900.1	6A
GWHASIY00000004	ScTCP12	4R	==	transcript:TraesARI6D01G321900.1	6D
GWHASIY00000004	ScTCP12	4R	==	transcript:TraesARI7A01G210100.1	7A
GWHASIY00000004	ScTCP12	4R	==	transcript:TraesARI7D01G206800.1	7D
GWHASIY00000005	ScTCP18	5R	==	transcript:TraesARI5A01G323800.1	5A
GWHASIY00000005	ScTCP15	5R	==	transcript:TraesARI5A01G218000.1	5A
GWHASIY00000005	ScTCP13	5R	==	transcript:TraesARI5A01G034500.1	5A
GWHASIY00000005	ScTCP14	5R	==	transcript:TraesARI5A01G127800.1	5A
GWHASIY00000005	ScTCP20	5R	==	transcript:TraesARI5A01G010000.1	5A
GWHASIY00000005	ScTCP13	5R	==	transcript:TraesARI5B01G037100.1	5B
GWHASIY00000005	ScTCP18	5R	==	transcript:TraesARI5D01G342400.1	5D
GWHASIY00000005	ScTCP14	5R	==	transcript:TraesARI5D01G144800.1	5D
GWHASIY00000005	ScTCP13	5R	==	transcript:TraesARI5D01G047900.1	5D
GWHASIY00000005	ScTCP20	5R	==	transcript:TraesARI5D01G011200.1	5D
GWHASIY00000005	ScTCP19	5R	==	transcript:TraesARI5D01G470200.1	5D
GWHASIY00000005	ScTCP18	5R	==	transcript:TraesARI7B01G556800.1	7B
GWHASIY00000005	ScTCP14	5R	==	transcript:TraesARI7B01G356900.1	7B
GWHASIY00000005	ScTCP15	5R	==	transcript:TraesARI7B01G447500.1	7B
GWHASIY00000006	ScTCP21	6R	==	transcript:TraesARI2A01G405300.1	2A
GWHASIY00000006	ScTCP21	6R	==	transcript:TraesARI2B01G425600.1	2B
GWHASIY00000006	ScTCP22	6R	==	transcript:TraesARI6A01G326900.1	6A
GWHASIY00000006	ScTCP21	6R	==	transcript:TraesARI6A01G251700.1	6A
GWHASIY00000006	ScTCP21	6R	==	transcript:TraesARI6B01G290200.1	6B
GWHASIY00000006	ScTCP22	6R	==	transcript:TraesARI6B01G368500.1	6B
GWHASIY00000006	ScTCP21	6R	==	transcript:TraesARI6D01G248400.1	6D
GWHASIY00000006	ScTCP22	6R	==	transcript:TraesARI6D01G321900.1	6D
GWHASIY00000006	ScTCP22	6R	==	transcript:TraesARI7A01G210100.1	7A
GWHASIY00000006	ScTCP22	6R	==	transcript:TraesARI7D01G206800.1	7D
GWHASIY00000007	ScTCP25	7R	==	transcript:TraesARI2A01G021600.1	2A
GWHASIY00000007	ScTCP25	7R	==	transcript:TraesARI2D01G023400.1	2D
GWHASIY00000007	ScTCP23	7R	==	transcript:TraesARI4A01G378400.1	4A
GWHASIY00000007	ScTCP23	7R	==	transcript:TraesARI5D01G561100.1	5D
GWHASIY00000007	ScTCP23	7R	==	transcript:TraesARI7B01G776500.1	7B

## Sheet: Zea mays
Table S4 Syntenic relationships between between Zea mays and Secale cereale L..
ID	Gene Name	Chromosome Position		ID	Chromosome
GWHASIY00000001	ScTCP1	1R	==	transcript:Zm00001d043368_T001	3
GWHASIY00000001	ScTCP1	1R	==	transcript:Zm00001d038683_T001	6
GWHASIY00000001	ScTCP1	1R	==	transcript:Zm00001d010730_T001	8
GWHASIY00000002	ScTCP2	2R	==	transcript:Zm00001d034353_T001	1
GWHASIY00000002	ScTCP3	2R	==	transcript:Zm00001d025896_T001	10
GWHASIY00000002	ScTCP2	2R	==	transcript:Zm00001d007868_T001	2
GWHASIY00000002	ScTCP3	2R	==	transcript:Zm00001d051216_T001	4
GWHASIY00000002	ScTCP3	2R	==	transcript:Zm00001d017350_T001	5
GWHASIY00000002	ScTCP2	2R	==	transcript:Zm00001d018806_T001	7
GWHASIY00000003	ScTCP6	3R	==	transcript:Zm00001d043368_T001	3
GWHASIY00000003	ScTCP8	3R	==	transcript:Zm00001d042305_T001	3
GWHASIY00000003	ScTCP8	3R	==	transcript:Zm00001d011985_T001	8
GWHASIY00000004	ScTCP9	4R	==	transcript:Zm00001d033673_T001	1
GWHASIY00000004	ScTCP12	4R	==	transcript:Zm00001d052256_T001	4
GWHASIY00000004	ScTCP11	4R	==	transcript:Zm00001d053020_T001	4
GWHASIY00000004	ScTCP12	4R	==	transcript:Zm00001d018045_T001	5
GWHASIY00000004	ScTCP9	4R	==	transcript:Zm00001d013467_T001	5
GWHASIY00000004	ScTCP12	4R	==	transcript:Zm00001d037221_T001	6
GWHASIY00000004	ScTCP12	4R	==	transcript:Zm00001d044836_T001	9
GWHASIY00000005	ScTCP18	5R	==	transcript:Zm00001d031725_T001	1
GWHASIY00000005	ScTCP15	5R	==	transcript:Zm00001d032217_T001	1
GWHASIY00000005	ScTCP14	5R	==	transcript:Zm00001d023565_T001	10
GWHASIY00000005	ScTCP18	5R	==	transcript:Zm00001d006165_T001	2
GWHASIY00000005	ScTCP15	5R	==	transcript:Zm00001d005737_T001	2
GWHASIY00000005	ScTCP15	5R	==	transcript:Zm00001d050389_T001	4
GWHASIY00000005	ScTCP19	5R	==	transcript:Zm00001d013119_T001	5
GWHASIY00000005	ScTCP15	5R	==	transcript:Zm00001d020433_T001	7
GWHASIY00000005	ScTCP19	5R	==	transcript:Zm00001d018806_T001	7
GWHASIY00000006	ScTCP21	6R	==	transcript:Zm00001d051216_T001	4
GWHASIY00000006	ScTCP22	6R	==	transcript:Zm00001d052256_T001	4
GWHASIY00000006	ScTCP22	6R	==	transcript:Zm00001d018045_T001	5
GWHASIY00000006	ScTCP22	6R	==	transcript:Zm00001d037221_T001	6
GWHASIY00000006	ScTCP22	6R	==	transcript:Zm00001d044836_T001	9
