# Supplementary material for: Genome-Wide Analysis Identifies ScTCP6 as a Stress Responsive Gene in Rye
Source: Curr Issues Mol Biol. 2026 Mar 2;48(3):266. doi: 10.3390/cimb48030266 (PMC13024843; doi:10.3390/cimb48030266)
Supplement: Supplementary file 1 [file cimb-48-00266-s001.zip › Table S5 .xlsx]

## Sheet: cis acting elements
Table S5 Cis-regulatory elements in the promoter region of TCP genes.
Category	Cis-regulatory elements	Sequence	Number of genes	Function
Other elements	3-AF1 binding site	TAAGAGAGGAA	1	light responsive element
	3-AF3 binding site	CACTATCTAAC	1
Devolepment related elements	AAGAA-motif	GAAAGAA	7
Promoter related element	A-box	CCGTCC	11	cis-acting regulatory element
Hormone responsive elements	ABRE	ACGTG	9	cis-acting element involved in the abscisic acid responsiveness
Other elements	ABRE3a	TACGTG	6
Other elements	ABRE4	CACGTA	6
Light responsive elements	ACE	CTAACGTATT	4	cis-acting element involved in light responsiveness
Other elements	AC-I	(T/C)C(T/C)(C/T)ACC(T/C)ACC	3
Light responsive elements	AE-box	AGAAACTT	5	part of a module for light response
Environmental stress-related element	ARE	AAACCA	10	cis-acting regulatory element essential for the anaerobic induction
Devolepment related elements	as-1	TGACG	10
	AT~TATA-box	TATATA	7
Light responsive elements	ATC-motif	AGTAATCT	1
Light responsive elements	ATCT-motif	AATCTAATCC	2	part of a conserved DNA module involved in light responsiveness
Site-binding related elements	AT-rich element	ATAGAAATCAA	1	binding site of AT-rich DNA binding protein (ATBP-1)
Other elements	AuxRE	TGTCTCAATAAG	1
Hormone responsive elements	AuxRR-core	GGTCCAT	1	cis-acting regulatory element involved in auxin responsiveness
Light responsive elements	Box 4	ATTAAT	8	part of a conserved DNA module involved in light responsiveness
Other elements	box S	AGCCACC	1
Promoter related element	CAAT-box	CAAT	12
Other elements	CARE	CAACTCCC	2
Other elements	CAT-box	GCCACT	6	cis-acting regulatory element related to meristem expression
Other elements	CCAAT-box	CAACGG	3	MYBHv1 binding site
Promoter related element	CCGTCC motif	CCGTCC	11
Other elements	CCGTCC-box	CCGTCC	11
Hormone responsive elements	CGTCA-motif	CGTCA	10	cis-acting regulatory element involved in the MeJA-responsiveness
	chs-CMA1a	TTACTTAA	1
	chs-CMA2a	TCACTTGA	3	part of a light responsive element
Other elements	circadian	CAAAGATATC	1	cis-acting regulatory element involved in circadian control
Other elements	dOCT	CTCGGATC	2
Other elements	DRE core	GCCGAC	7
Other elements	DRE1	ACCGAGA	1
Other elements	ERE	ATTTCATA	3
Other elements	F-box	CTATTCTCATT	1
Light responsive elements	GA-motif	ATAGATAA	2	part of a light responsive element
Light responsive elements	Gap-box	CAAATGAA(A/G)A	1
Light responsive elements	GATA-motif	AAGATAAGATT	6	part of a light responsive element
Light responsive elements	G-box	TAACACGTAG	11	cis-acting regulatory element involved in light responsiveness
Other elements	GC-motif	CCCCCG	4	enhancer-like element involved in anoxic specific inducibility
Other elements	GCN4_motif	TGAGTCA	1	cis-regulatory element involved in endosperm expression
Light responsive elements	GT1-motif	GGTTAA	7	light responsive element
Light responsive elements	I-box	AAGATAAGGCT	6	part of a light responsive element
	LAMP-element	CTTTATCA	1
Other elements	LTR	CCGAAA	8	cis-acting element involved in low-temperature responsiveness
Other elements	MBS	CAACTG	6	MYB binding site involved in drought-inducibility
Other elements	motif I	gGTACGTGGCG	1	cis-acting regulatory element root specific
Other elements	MYB	CAACAG	12
Other elements	MYB recognition site	CCGTTG	3
Other elements	Myb-binding site	CAACAG	4
Other elements	MYB-like sequence	TAACCA	5
Other elements	MYC	CATGTG	11
Other elements	O2-site	GATGATGTGG	5	cis-acting regulatory element involved in zein metabolism regulation
Other elements	P-box	CCTTTTG	4	gibberellin-responsive element
Other elements	RY-element	CATGCATG	2
	sbp-CMA1c	CTTTATCTCTTCCA	1
Other elements	Sp1	GGGCGG	6	light responsive element
Other elements	STRE	AGGGG	12
Other elements	TATA	TATAAAAT	3
Promoter related element	TATA-box	TACAAAA	12	core promoter element around -30 of transcription start
Other elements	TATC-box	TATCCCA	3	cis-acting element involved in gibberellin-responsiveness
Other elements	TCA	TCATCTTCAT	5
Other elements	TCA-element	CCATCTTTTT	4	cis-acting element involved in salicylic acid responsiveness
Other elements	TCCC-motif	TCTCCCT	4	part of a light responsive element
Other elements	TC-rich repeats	GTTTTCTTAC	1	cis-acting element involved in defense and stress responsiveness
Other elements	TCT-motif	TCTTAC	7	part of a light responsive element
	telo-box	AAACCCTAACCCTAA	1
Other elements	TGACG-motif	TGACG	10	cis-acting regulatory element involved in the MeJA-responsiveness
Other elements	TGA-element	AACGAC	2	auxin-responsive element
Site-binding related elements	Unnamed__1	CGTGG	9
Other elements	Unnamed__16	GCTGCCCGTC	2
Other elements	Unnamed__2	CCCCGG	5
Other elements	Unnamed__4	CTCC	12
Site-binding related elements	Unnamed__6	taTAAATATct	1
Other elements	W box	TTGACC	7
Other elements	WRE3	CCACCT	7
Other elements	WUN-motif	AAATTACT	4

## Sheet: Details of cis acting elements
Table S5 Cis-regulatory elements in the promoter region of TCP genes.
Gene name	Cis-regulatory elements	Sequence	position	Base number	Strand Matrix	Organism	Function
ScTCP1	Unnamed__4	CTCC	42	4	-	Petroselinum hortense
ScTCP1	Unnamed__4	CTCC	440	4	-	Petroselinum hortense
ScTCP1	Unnamed__4	CTCC	679	4	+	Petroselinum hortense
ScTCP1	Unnamed__4	CTCC	799	4	-	Petroselinum hortense
ScTCP1	Unnamed__4	CTCC	930	4	-	Petroselinum hortense
ScTCP1	Unnamed__4	CTCC	942	4	+	Petroselinum hortense
ScTCP1	Unnamed__4	CTCC	966	4	-	Petroselinum hortense
ScTCP1	Unnamed__4	CTCC	973	4	+	Petroselinum hortense
ScTCP1	Unnamed__4	CTCC	1036	4	+	Petroselinum hortense
ScTCP1	Unnamed__4	CTCC	1042	4	+	Petroselinum hortense
ScTCP1	Unnamed__4	CTCC	1059	4	+	Petroselinum hortense
ScTCP1	Unnamed__4	CTCC	1072	4	-	Petroselinum hortense
ScTCP1	Unnamed__4	CTCC	1185	4	-	Petroselinum hortense
ScTCP1	Unnamed__4	CTCC	1196	4	+	Petroselinum hortense
ScTCP1	Unnamed__4	CTCC	1299	4	+	Petroselinum hortense
ScTCP1	Unnamed__4	CTCC	1439	4	+	Petroselinum hortense
ScTCP1	Unnamed__4	CTCC	1527	4	-	Petroselinum hortense
ScTCP1	TCT-motif	TCTTAC	247	6	+	Arabidopsis thaliana	part of a light responsive element
ScTCP1	TCT-motif	TCTTAC	377	6	+	Arabidopsis thaliana	part of a light responsive element
ScTCP1	Box 4	ATTAAT	61	6	+	Petroselinum crispum	part of a conserved DNA module involved in light responsiveness
ScTCP1	Box 4	ATTAAT	539	6	+	Petroselinum crispum	part of a conserved DNA module involved in light responsiveness
ScTCP1	Box 4	ATTAAT	1325	6	-	Petroselinum crispum	part of a conserved DNA module involved in light responsiveness
ScTCP1	Box 4	ATTAAT	1672	6	-	Petroselinum crispum	part of a conserved DNA module involved in light responsiveness
ScTCP1	CAAT-box	CAAT	54	4	-	Nicotiana glutinosa	common cis-acting element in promoter and enhancer regions
ScTCP1	CAAT-box	CCAAT	225	5	-	Arabidopsis thaliana	common cis-acting element in promoter and enhancer regions
ScTCP1	CAAT-box	CAAAT	274	5	+	Pisum sativum	common cis-acting element in promoter and enhancer regions
ScTCP1	CAAT-box	CAAT	313	4	-	Nicotiana glutinosa	common cis-acting element in promoter and enhancer regions
ScTCP1	CAAT-box	CAAT	384	4	-	Nicotiana glutinosa	common cis-acting element in promoter and enhancer regions
ScTCP1	CAAT-box	CCAAT	437	5	-	Arabidopsis thaliana	common cis-acting element in promoter and enhancer regions
ScTCP1	CAAT-box	CAAAT	451	5	+	Pisum sativum	common cis-acting element in promoter and enhancer regions
ScTCP1	CAAT-box	CAAT	476	4	-	Nicotiana glutinosa	common cis-acting element in promoter and enhancer regions
ScTCP1	CAAT-box	CAAT	537	4	+	Nicotiana glutinosa	common cis-acting element in promoter and enhancer regions
ScTCP1	CAAT-box	CAAAT	609	5	-	Pisum sativum	common cis-acting element in promoter and enhancer regions
ScTCP1	CAAT-box	CAAT	691	4	-	Nicotiana glutinosa	common cis-acting element in promoter and enhancer regions
ScTCP1	CAAT-box	CAAT	698	4	-	Nicotiana glutinosa	common cis-acting element in promoter and enhancer regions
ScTCP1	CAAT-box	TGCCAAC	893	7	+	Petunia hybrida	common cis-acting element in promoter and enhancer regions
ScTCP1	CAAT-box	CAAT	990	4	+	Nicotiana glutinosa	common cis-acting element in promoter and enhancer regions
ScTCP1	CAAT-box	CAAT	1077	4	+	Nicotiana glutinosa	common cis-acting element in promoter and enhancer regions
ScTCP1	CAAT-box	CAAT	1243	4	-	Nicotiana glutinosa	common cis-acting element in promoter and enhancer regions
ScTCP1	CAAT-box	CAAT	1484	4	-	Nicotiana glutinosa	common cis-acting element in promoter and enhancer regions
ScTCP1	CAAT-box	CAAAT	1497	5	-	Pisum sativum	common cis-acting element in promoter and enhancer regions
ScTCP1	CAAT-box	CAAT	1589	4	-	Nicotiana glutinosa	common cis-acting element in promoter and enhancer regions
ScTCP1	CAAT-box	CCAAT	1618	5	+	Arabidopsis thaliana	common cis-acting element in promoter and enhancer regions
ScTCP1	CAAT-box	CAAT	1619	4	+	Nicotiana glutinosa	common cis-acting element in promoter and enhancer regions
ScTCP1	CAAT-box	CAAT	1962	4	+	Nicotiana glutinosa	common cis-acting element in promoter and enhancer regions
ScTCP1	CAAT-box	CAAT	1968	4	-	Nicotiana glutinosa	common cis-acting element in promoter and enhancer regions
ScTCP1	CAT-box	GCCACT	765	6	+	Arabidopsis thaliana	cis-acting regulatory element related to meristem expression
ScTCP1	CAT-box	GCCACT	1831	6	-	Arabidopsis thaliana	cis-acting regulatory element related to meristem expression
ScTCP1	TCA-element	CCATCTTTTT	64	9	-	Nicotiana tabacum	cis-acting element involved in salicylic acid responsiveness
ScTCP1	DRE core	GCCGAC	1207	6	+	Arabidopsis thaliana
ScTCP1	DRE core	GCCGAC	1656	6	-	Arabidopsis thaliana
ScTCP1	MYB-like sequence	TAACCA	1503	6	-	Arabidopsis thaliana
ScTCP1	O2-site	GATGATGTGG	1938	9	-	Zea mays	cis-acting regulatory element involved in zein metabolism regulation
ScTCP1	as-1	TGACG	134	5	+	Arabidopsis thaliana
ScTCP1	as-1	TGACG	617	5	+	Arabidopsis thaliana
ScTCP1	as-1	TGACG	809	5	+	Arabidopsis thaliana
ScTCP1	Unnamed__1	CGTGG	1275	5	+	Zea mays
ScTCP1	Unnamed__1	CGTGG	1982	5	-	Zea mays
ScTCP1	ABRE4	CACGTA	824	6	+	Zea mays
ScTCP1	ABRE4	CACGTA	1732	6	+	Zea mays
ScTCP1	ARE	AAACCA	445	6	+	Zea mays	cis-acting regulatory element essential for the anaerobic induction
ScTCP1	ARE	AAACCA	1277	6	-	Zea mays	cis-acting regulatory element essential for the anaerobic induction
ScTCP1	ARE	AAACCA	1407	6	-	Zea mays	cis-acting regulatory element essential for the anaerobic induction
ScTCP1	CCGTCC-box	CCGTCC	855	6	-	Petroselinum hortense
ScTCP1	CCGTCC-box	CCGTCC	1739	6	-	Petroselinum hortense
ScTCP1	A-box	CCGTCC	855	6	-	Petroselinum crispum	sequence conserved in alpha-amylase promoters
ScTCP1	A-box	CCGTCC	1739	6	-	Petroselinum crispum	sequence conserved in alpha-amylase promoters
ScTCP1	TGACG-motif	TGACG	134	5	+	Hordeum vulgare	cis-acting regulatory element involved in the MeJA-responsiveness
ScTCP1	TGACG-motif	TGACG	617	5	+	Hordeum vulgare	cis-acting regulatory element involved in the MeJA-responsiveness
ScTCP1	TGACG-motif	TGACG	809	5	+	Hordeum vulgare	cis-acting regulatory element involved in the MeJA-responsiveness
ScTCP1	G-box	TAACACGTAG	821	9	+	Brassica oleracea	cis-acting regulatory element involved in light responsiveness
ScTCP1	G-box	TACGTG	824	6	-	Arabidopsis thaliana	cis-acting regulatory element involved in light responsiveness
ScTCP1	G-box	CACGAC	1711	6	+	Zea mays	cis-acting regulatory element involved in light responsiveness
ScTCP1	G-box	TACGTG	1732	6	-	Arabidopsis thaliana	cis-acting regulatory element involved in light responsiveness
ScTCP1	GT1-motif	GGTTAA	499	6	-	Arabidopsis thaliana	light responsive element
ScTCP1	GT1-motif	GGTTAAT	577	7	-	Avena sativa	light responsive element
ScTCP1	GT1-motif	GGTTAA	578	6	-	Arabidopsis thaliana	light responsive element
ScTCP1	ABRE3a	TACGTG	824	6	-	Zea mays
ScTCP1	ABRE3a	TACGTG	1732	6	-	Zea mays
ScTCP1	MYB	CAACAG	491	6	-	Arabidopsis thaliana
ScTCP1	MYB	TAACCA	1503	6	-	Arabidopsis thaliana
ScTCP1	MYB	CAACCA	1615	6	+	Arabidopsis thaliana
ScTCP1	AT~TATA-box	TATATA	708	6	+	Arabidopsis thaliana
ScTCP1	CGTCA-motif	CGTCA	134	5	-	Hordeum vulgare	cis-acting regulatory element involved in the MeJA-responsiveness
ScTCP1	CGTCA-motif	CGTCA	617	5	-	Hordeum vulgare	cis-acting regulatory element involved in the MeJA-responsiveness
ScTCP1	CGTCA-motif	CGTCA	809	5	-	Hordeum vulgare	cis-acting regulatory element involved in the MeJA-responsiveness
ScTCP1	STRE	AGGGG	347	5	-	Arabidopsis thaliana
ScTCP1	STRE	AGGGG	649	5	+	Arabidopsis thaliana
ScTCP1	CCGTCC motif	CCGTCC	855	6	-	Nicotiana tabacum
ScTCP1	CCGTCC motif	CCGTCC	1739	6	-	Nicotiana tabacum
ScTCP1	Unnamed__2	CCCCGG	100	6	-	Zea mays
ScTCP1	Unnamed__2	CCCCGG	1088	6	-	Zea mays
ScTCP1	Unnamed__2	CCCCGG	1198	6	+	Zea mays
ScTCP1	LTR	CCGAAA	430	6	+	Hordeum vulgare	cis-acting element involved in low-temperature responsiveness
ScTCP1	Myb-binding site	CAACAG	491	6	-	Nicotiana tabacum
ScTCP1	P-box	CCTTTTG	349	7	+	Oryza sativa	gibberellin-responsive element
ScTCP1	TATA-box	TACAAAA	17	7	-	Oryza sativa	core promoter element around -30 of transcription start
ScTCP1	TATA-box	TATA	391	4	+	Arabidopsis thaliana	core promoter element around -30 of transcription start
ScTCP1	TATA-box	TATA	404	4	+	Arabidopsis thaliana	core promoter element around -30 of transcription start
ScTCP1	TATA-box	TACAAAA	406	7	+	Oryza sativa	core promoter element around -30 of transcription start
ScTCP1	TATA-box	TATAAGAA	632	8	-	Zea mays	core promoter element around -30 of transcription start
ScTCP1	TATA-box	TATAA	635	5	-	Arabidopsis thaliana	core promoter element around -30 of transcription start
ScTCP1	TATA-box	TATA	636	4	+	Arabidopsis thaliana	core promoter element around -30 of transcription start
ScTCP1	TATA-box	TATA	646	4	+	Arabidopsis thaliana	core promoter element around -30 of transcription start
ScTCP1	TATA-box	TATAAATA	671	8	-	Daucus carota	core promoter element around -30 of transcription start
ScTCP1	TATA-box	TATAAAT	672	7	-	Brassica juncea	core promoter element around -30 of transcription start
ScTCP1	TATA-box	TATAAA	673	6	-	Helianthus annuus	core promoter element around -30 of transcription start
ScTCP1	TATA-box	TATAA	674	5	-	Arabidopsis thaliana	core promoter element around -30 of transcription start
ScTCP1	TATA-box	TATA	675	4	+	Arabidopsis thaliana	core promoter element around -30 of transcription start
ScTCP1	TATA-box	TATATA	708	6	+	Arabidopsis thaliana	core promoter element around -30 of transcription start
ScTCP1	TATA-box	TATA	710	4	+	Arabidopsis thaliana	core promoter element around -30 of transcription start
ScTCP1	TATA-box	TATA	803	4	+	Arabidopsis thaliana	core promoter element around -30 of transcription start
ScTCP1	TATA-box	ATATAT	1576	6	-	Brassica napus	core promoter element around -30 of transcription start
ScTCP1	TATA-box	TATA	1577	4	-	Arabidopsis thaliana	core promoter element around -30 of transcription start
ScTCP1	ABRE	ACGTG	824	5	-	Arabidopsis thaliana	cis-acting element involved in the abscisic acid responsiveness
ScTCP1	ABRE	CGTACGTGCA	1730	9	-	Hordeum vulgare	cis-acting element involved in the abscisic acid responsiveness
ScTCP1	ABRE	ACGTG	1732	5	-	Arabidopsis thaliana	cis-acting element involved in the abscisic acid responsiveness
ScTCP13	Unnamed__4	CTCC	97	4	-	Petroselinum hortense
ScTCP13	Unnamed__4	CTCC	293	4	-	Petroselinum hortense
ScTCP13	Unnamed__4	CTCC	360	4	+	Petroselinum hortense
ScTCP13	Unnamed__4	CTCC	552	4	-	Petroselinum hortense
ScTCP13	Unnamed__4	CTCC	570	4	+	Petroselinum hortense
ScTCP13	Unnamed__4	CTCC	864	4	+	Petroselinum hortense
ScTCP13	Unnamed__4	CTCC	869	4	+	Petroselinum hortense
ScTCP13	Unnamed__4	CTCC	873	4	+	Petroselinum hortense
ScTCP13	Unnamed__4	CTCC	882	4	+	Petroselinum hortense
ScTCP13	Unnamed__4	CTCC	895	4	+	Petroselinum hortense
ScTCP13	Unnamed__4	CTCC	952	4	+	Petroselinum hortense
ScTCP13	Unnamed__4	CTCC	964	4	+	Petroselinum hortense
ScTCP13	Unnamed__4	CTCC	1036	4	+	Petroselinum hortense
ScTCP13	Unnamed__4	CTCC	1043	4	+	Petroselinum hortense
ScTCP13	Unnamed__4	CTCC	1075	4	-	Petroselinum hortense
ScTCP13	Unnamed__4	CTCC	1120	4	-	Petroselinum hortense
ScTCP13	Unnamed__4	CTCC	1422	4	-	Petroselinum hortense
ScTCP13	Unnamed__4	CTCC	1547	4	-	Petroselinum hortense
ScTCP13	CAAT-box	CAAT	29	4	+	Nicotiana glutinosa	common cis-acting element in promoter and enhancer regions
ScTCP13	CAAT-box	CAAT	258	4	-	Nicotiana glutinosa	common cis-acting element in promoter and enhancer regions
ScTCP13	CAAT-box	CCAAT	276	5	-	Arabidopsis thaliana	common cis-acting element in promoter and enhancer regions
ScTCP13	CAAT-box	CAAT	301	4	-	Nicotiana glutinosa	common cis-acting element in promoter and enhancer regions
ScTCP13	CAAT-box	CAAT	367	4	-	Nicotiana glutinosa	common cis-acting element in promoter and enhancer regions
ScTCP13	CAAT-box	CAAAT	454	5	-	Pisum sativum	common cis-acting element in promoter and enhancer regions
ScTCP13	CAAT-box	CAAT	468	4	+	Nicotiana glutinosa	common cis-acting element in promoter and enhancer regions
ScTCP13	CAAT-box	CAAT	688	4	+	Nicotiana glutinosa	common cis-acting element in promoter and enhancer regions
ScTCP13	CAAT-box	CCAAT	1106	5	-	Arabidopsis thaliana	common cis-acting element in promoter and enhancer regions
ScTCP13	CAAT-box	CAAAT	1222	5	-	Pisum sativum	common cis-acting element in promoter and enhancer regions
ScTCP13	CAAT-box	CCAAT	1247	5	-	Arabidopsis thaliana	common cis-acting element in promoter and enhancer regions
ScTCP13	CAAT-box	CAAAT	1296	5	-	Pisum sativum	common cis-acting element in promoter and enhancer regions
ScTCP13	CAAT-box	CAAAT	1399	5	-	Pisum sativum	common cis-acting element in promoter and enhancer regions
ScTCP13	CAAT-box	CCAAT	1418	5	-	Arabidopsis thaliana	common cis-acting element in promoter and enhancer regions
ScTCP13	CAAT-box	CCAAT	1460	5	-	Arabidopsis thaliana	common cis-acting element in promoter and enhancer regions
ScTCP13	CAAT-box	CAAT	1506	4	-	Nicotiana glutinosa	common cis-acting element in promoter and enhancer regions
ScTCP13	CAAT-box	CAAT	1777	4	+	Nicotiana glutinosa	common cis-acting element in promoter and enhancer regions
ScTCP13	CAAT-box	CAAT	1857	4	-	Nicotiana glutinosa	common cis-acting element in promoter and enhancer regions
ScTCP13	CAAT-box	CAAAT	1900	5	+	Pisum sativum	common cis-acting element in promoter and enhancer regions
ScTCP13	CAAT-box	CAAAT	1916	5	-	Pisum sativum	common cis-acting element in promoter and enhancer regions
ScTCP13	CAAT-box	CCAAT	1980	5	-	Arabidopsis thaliana	common cis-acting element in promoter and enhancer regions
ScTCP13	DRE core	GCCGAC	463	6	-	Arabidopsis thaliana
ScTCP13	DRE core	GCCGAC	558	6	+	Arabidopsis thaliana
ScTCP13	MYB-like sequence	TAACCA	1462	6	-	Arabidopsis thaliana
ScTCP13	WRE3	CCACCT	231	6	-	Pisum sativum
ScTCP13	AE-box	AGAAACTT	148	8	+	Arabidopsis thaliana	part of a module for light response
ScTCP13	AE-box	AGAAACAA	1171	8	-	Arabidopsis thaliana	part of a module for light response
ScTCP13	O2-site	GATGA(C/T)(A/G)TG(A/G)	127	8	+	Zea mays	cis-acting regulatory element involved in zein metabolism regulation
ScTCP13	O2-site	GATGATGTGG	1567	9	-	Zea mays	cis-acting regulatory element involved in zein metabolism regulation
ScTCP13	GC-motif	CCCCCG	927	6	+	Zea mays
ScTCP13	GC-motif	CCCCCG	1002	6	+	Zea mays
ScTCP13	GC-motif	CCCCCG	1543	6	-	Zea mays
ScTCP13	TGA-element	AACGAC	305	6	+	Brassica oleracea	auxin-responsive element
ScTCP13	as-1	TGACG	533	5	+	Arabidopsis thaliana
ScTCP13	as-1	TGACG	814	5	-	Arabidopsis thaliana
ScTCP13	Unnamed__1	CGTGG	200	5	+	Zea mays
ScTCP13	Unnamed__1	CGTGG	1384	5	-	Zea mays
ScTCP13	ACE	CTAACGTATT	1924	9	+	Petroselinum crispum	cis-acting element involved in light responsiveness
ScTCP13	CCGTCC-box	CCGTCC	716	6	+	Petroselinum hortense
ScTCP13	CCGTCC-box	CCGTCC	979	6	+	Petroselinum hortense
ScTCP13	CCGTCC-box	CCGTCC	983	6	+	Petroselinum hortense
ScTCP13	Sp1	GGGCGG	975	6	-	Oryza sativa	light responsive element
ScTCP13	Sp1	GGGCGG	1005	6	-	Oryza sativa	light responsive element
ScTCP13	Sp1	GGGCGG	1540	6	+	Oryza sativa	light responsive element
ScTCP13	A-box	CCGTCC	716	6	+	Petroselinum crispum	sequence conserved in alpha-amylase promoters
ScTCP13	A-box	CCGTCC	979	6	+	Petroselinum crispum	sequence conserved in alpha-amylase promoters
ScTCP13	A-box	CCGTCC	983	6	+	Petroselinum crispum	sequence conserved in alpha-amylase promoters
ScTCP13	TGACG-motif	TGACG	533	5	+	Hordeum vulgare	cis-acting regulatory element involved in the MeJA-responsiveness
ScTCP13	TGACG-motif	TGACG	814	5	-	Hordeum vulgare	cis-acting regulatory element involved in the MeJA-responsiveness
ScTCP13	MYB	CAACCA	264	6	+	Arabidopsis thaliana
ScTCP13	MYB	CAACCA	1234	6	-	Arabidopsis thaliana
ScTCP13	MYB	TAACCA	1462	6	-	Arabidopsis thaliana
ScTCP13	CGTCA-motif	CGTCA	533	5	-	Hordeum vulgare	cis-acting regulatory element involved in the MeJA-responsiveness
ScTCP13	CGTCA-motif	CGTCA	814	5	+	Hordeum vulgare	cis-acting regulatory element involved in the MeJA-responsiveness
ScTCP13	STRE	AGGGG	362	5	-	Arabidopsis thaliana
ScTCP13	STRE	AGGGG	498	5	-	Arabidopsis thaliana
ScTCP13	STRE	AGGGG	584	5	+	Arabidopsis thaliana
ScTCP13	STRE	AGGGG	745	5	-	Arabidopsis thaliana
ScTCP13	STRE	AGGGG	875	5	-	Arabidopsis thaliana
ScTCP13	STRE	AGGGG	961	5	-	Arabidopsis thaliana
ScTCP13	STRE	AGGGG	1008	5	-	Arabidopsis thaliana
ScTCP13	STRE	AGGGG	1040	5	-	Arabidopsis thaliana
ScTCP13	STRE	AGGGG	1228	5	-	Arabidopsis thaliana
ScTCP13	STRE	AGGGG	1993	5	+	Arabidopsis thaliana
ScTCP13	CCGTCC motif	CCGTCC	716	6	+	Nicotiana tabacum
ScTCP13	CCGTCC motif	CCGTCC	979	6	+	Nicotiana tabacum
ScTCP13	CCGTCC motif	CCGTCC	983	6	+	Nicotiana tabacum
ScTCP13	Unnamed__2	CCCCGG	692	6	-	Zea mays
ScTCP13	Unnamed__2	CCCCGG	928	6	+	Zea mays
ScTCP13	LTR	CCGAAA	936	6	-	Hordeum vulgare	cis-acting element involved in low-temperature responsiveness
ScTCP13	W box	TTGACC	57	6	-	Arabidopsis thaliana
ScTCP13	W box	TTGACC	431	6	+	Arabidopsis thaliana
ScTCP13	W box	TTGACC	707	6	-	Arabidopsis thaliana
ScTCP13	W box	TTGACC	738	6	-	Arabidopsis thaliana
ScTCP13	Unnamed__16	GCTGCCCGTC	974	9	+	Zea mays
ScTCP13	MYC	CATGTG	71	6	-	Arabidopsis thaliana
ScTCP13	MYC	CATTTG	1900	6	-	Arabidopsis thaliana
ScTCP13	AAGAA-motif	GAAAGAA	45	7	+	Avena sativa
ScTCP13	AAGAA-motif	GAAAGAA	1737	7	-	Avena sativa
ScTCP13	TATA-box	TATA	1282	4	-	Arabidopsis thaliana	core promoter element around -30 of transcription start
ScTCP13	TATA-box	TACAAAA	1314	7	-	Oryza sativa	core promoter element around -30 of transcription start
ScTCP13	TATA-box	TATA	1479	4	-	Arabidopsis thaliana	core promoter element around -30 of transcription start
ScTCP13	TATA-box	TATA	1525	4	-	Arabidopsis thaliana	core promoter element around -30 of transcription start
ScTCP13	TCA	TCATCTTCAT	1131	9	+	Pisum sativum
ScTCP13	TCA	TCATCTTCAT	1137	9	+	Pisum sativum
ScTCP13	DRE1	ACCGAGA	116	7	-	Zea mays
ScTCP16	Myb	TAACTG	561	6	+	Arabidopsis thaliana
ScTCP16	Myb	TAACTG	1004	6	+	Arabidopsis thaliana
ScTCP16	Myb	CAACTG	1911	6	+	Arabidopsis thaliana
ScTCP16	CCAAT-box	CAACGG	1482	6	-	Hordeum vulgare
ScTCP16	CCAAT-box	CAACGG	1603	6	+	Hordeum vulgare
ScTCP16	LAMP-element	CTTTATCA	311	8	-	Pisum sativum	part of a light responsive element
ScTCP16	ARE	AAACCA	85	6	-	Zea mays	cis-acting regulatory element essential for the anaerobic induction
ScTCP16	ARE	AAACCA	770	6	+	Zea mays	cis-acting regulatory element essential for the anaerobic induction
ScTCP16	ARE	AAACCA	1739	6	+	Zea mays	cis-acting regulatory element essential for the anaerobic induction
ScTCP16	CCGTCC-box	CCGTCC	1663	6	+	Petroselinum hortense
ScTCP16	CGTCA-motif	CGTCA	490	5	-	Hordeum vulgare	cis-acting regulatory element involved in the MeJA-responsiveness
ScTCP16	CGTCA-motif	CGTCA	776	5	-	Hordeum vulgare	cis-acting regulatory element involved in the MeJA-responsiveness
ScTCP16	CGTCA-motif	CGTCA	1168	5	-	Hordeum vulgare	cis-acting regulatory element involved in the MeJA-responsiveness
ScTCP16	MYB	CAACCA	66	6	+	Arabidopsis thaliana
ScTCP16	MYB	CAACCA	862	6	-	Arabidopsis thaliana
ScTCP16	MYB	CAACAG	1173	6	+	Arabidopsis thaliana
ScTCP16	G-box	CACGTG	985	6	+	Arabidopsis thaliana	cis-acting regulatory element involved in light responsiveness
ScTCP16	TGACG-motif	TGACG	490	5	+	Hordeum vulgare	cis-acting regulatory element involved in the MeJA-responsiveness
ScTCP16	TGACG-motif	TGACG	776	5	+	Hordeum vulgare	cis-acting regulatory element involved in the MeJA-responsiveness
ScTCP16	TGACG-motif	TGACG	1168	5	+	Hordeum vulgare	cis-acting regulatory element involved in the MeJA-responsiveness
ScTCP16	TATA	TATAAAAT	908	8	+	Arabidopsis thaliana
ScTCP16	A-box	CCGTCC	1663	6	+	Petroselinum crispum	sequence conserved in alpha-amylase promoters
ScTCP16	Myb-binding site	CAACAG	1173	6	+	Nicotiana tabacum
ScTCP16	chs-CMA1a	TTACTTAA	803	8	-	Daucus carota	part of a light responsive element
ScTCP16	G-Box	CACGTG	985	6	+	Pisum sativum	cis-acting regulatory element involved in light responsiveness
ScTCP16	W box	TTGACC	200	6	-	Arabidopsis thaliana
ScTCP16	W box	TTGACC	602	6	+	Arabidopsis thaliana
ScTCP16	CCGTCC motif	CCGTCC	1663	6	+	Nicotiana tabacum
ScTCP16	chs-CMA2a	TCACTTGA	90	8	+	Petroselinum crispum	part of a light responsive element
ScTCP16	STRE	AGGGG	1422	5	+	Arabidopsis thaliana
ScTCP16	STRE	AGGGG	1675	5	-	Arabidopsis thaliana
ScTCP16	ABRE	CGTACGTGCA	920	9	+	Hordeum vulgare	cis-acting element involved in the abscisic acid responsiveness
ScTCP16	ABRE	CGCACGTGTC	983	9	+	Hordeum vulgare	cis-acting element involved in the abscisic acid responsiveness
ScTCP16	ABRE	CACGTG	985	6	+	Arabidopsis thaliana	cis-acting element involved in the abscisic acid responsiveness
ScTCP16	ABRE	ACGTG	986	5	+	Arabidopsis thaliana	cis-acting element involved in the abscisic acid responsiveness
ScTCP16	TATA-box	TATA	209	4	+	Arabidopsis thaliana	core promoter element around -30 of transcription start
ScTCP16	TATA-box	TACAAAA	366	7	-	Oryza sativa	core promoter element around -30 of transcription start
ScTCP16	TATA-box	TACAAAA	694	7	-	Oryza sativa	core promoter element around -30 of transcription start
ScTCP16	TATA-box	TATA	732	4	+	Arabidopsis thaliana	core promoter element around -30 of transcription start
ScTCP16	TATA-box	TATA	826	4	+	Arabidopsis thaliana	core promoter element around -30 of transcription start
ScTCP16	TATA-box	TATA	908	4	+	Arabidopsis thaliana	core promoter element around -30 of transcription start
ScTCP16	TATA-box	TATAA	1802	5	-	Arabidopsis thaliana	core promoter element around -30 of transcription start
ScTCP16	TATA-box	TATA	1803	4	-	Arabidopsis thaliana	core promoter element around -30 of transcription start
ScTCP16	TATA-box	TATA	1846	4	-	Arabidopsis thaliana	core promoter element around -30 of transcription start
ScTCP16	TATA-box	ATATAA	1952	6	+	Brassica oleracea	core promoter element around -30 of transcription start
ScTCP16	TATA-box	TATA	1953	4	-	Arabidopsis thaliana	core promoter element around -30 of transcription start
ScTCP16	MYC	CAATTG	845	6	+	Arabidopsis thaliana
ScTCP16	MYC	CATTTG	1238	6	-	Arabidopsis thaliana
ScTCP16	MYC	CATGTG	1444	6	+	Arabidopsis thaliana
ScTCP16	MYC	CAATTG	1743	6	-	Arabidopsis thaliana
ScTCP16	MYC	CATGTG	1867	6	+	Arabidopsis thaliana
ScTCP16	AAGAA-motif	GAAAGAA	1707	7	-	Avena sativa
ScTCP16	CAAT-box	CAAAT	3	5	+	Pisum sativum	common cis-acting element in promoter and enhancer regions
ScTCP16	CAAT-box	CAAT	6	4	-	Nicotiana glutinosa	common cis-acting element in promoter and enhancer regions
ScTCP16	CAAT-box	CAAT	168	4	-	Nicotiana glutinosa	common cis-acting element in promoter and enhancer regions
ScTCP16	CAAT-box	CCAAT	289	5	-	Arabidopsis thaliana	common cis-acting element in promoter and enhancer regions
ScTCP16	CAAT-box	CAAT	328	4	+	Nicotiana glutinosa	common cis-acting element in promoter and enhancer regions
ScTCP16	CAAT-box	CAAT	359	4	+	Nicotiana glutinosa	common cis-acting element in promoter and enhancer regions
ScTCP16	CAAT-box	CAAT	378	4	-	Nicotiana glutinosa	common cis-acting element in promoter and enhancer regions
ScTCP16	CAAT-box	CCAAT	389	5	+	Arabidopsis thaliana	common cis-acting element in promoter and enhancer regions
ScTCP16	CAAT-box	CAAT	390	4	+	Nicotiana glutinosa	common cis-acting element in promoter and enhancer regions
ScTCP16	CAAT-box	CAAT	413	4	+	Nicotiana glutinosa	common cis-acting element in promoter and enhancer regions
ScTCP16	CAAT-box	CAAT	436	4	-	Nicotiana glutinosa	common cis-acting element in promoter and enhancer regions
ScTCP16	CAAT-box	CAAT	528	4	+	Nicotiana glutinosa	common cis-acting element in promoter and enhancer regions
ScTCP16	CAAT-box	CCAAT	544	5	+	Arabidopsis thaliana	common cis-acting element in promoter and enhancer regions
ScTCP16	CAAT-box	CAAT	545	4	+	Nicotiana glutinosa	common cis-acting element in promoter and enhancer regions
ScTCP16	CAAT-box	CCAAT	656	5	-	Arabidopsis thaliana	common cis-acting element in promoter and enhancer regions
ScTCP16	CAAT-box	CAAAT	661	5	-	Pisum sativum	common cis-acting element in promoter and enhancer regions
ScTCP16	CAAT-box	CAAAT	667	5	-	Pisum sativum	common cis-acting element in promoter and enhancer regions
ScTCP16	CAAT-box	CCAAT	682	5	+	Arabidopsis thaliana	common cis-acting element in promoter and enhancer regions
ScTCP16	CAAT-box	CAAT	683	4	+	Nicotiana glutinosa	common cis-acting element in promoter and enhancer regions
ScTCP16	CAAT-box	CAAAT	750	5	+	Pisum sativum	common cis-acting element in promoter and enhancer regions
ScTCP16	CAAT-box	CCAAT	765	5	+	Arabidopsis thaliana	common cis-acting element in promoter and enhancer regions
ScTCP16	CAAT-box	CAAT	766	4	+	Nicotiana glutinosa	common cis-acting element in promoter and enhancer regions
ScTCP16	CAAT-box	CAAT	845	4	+	Nicotiana glutinosa	common cis-acting element in promoter and enhancer regions
ScTCP16	CAAT-box	CAAT	847	4	-	Nicotiana glutinosa	common cis-acting element in promoter and enhancer regions
ScTCP16	CAAT-box	CAAT	1027	4	+	Nicotiana glutinosa	common cis-acting element in promoter and enhancer regions
ScTCP16	CAAT-box	CAAT	1225	4	-	Nicotiana glutinosa	common cis-acting element in promoter and enhancer regions
ScTCP16	CAAT-box	CAAAT	1238	5	+	Pisum sativum	common cis-acting element in promoter and enhancer regions
ScTCP16	CAAT-box	CAAAT	1552	5	+	Pisum sativum	common cis-acting element in promoter and enhancer regions
ScTCP16	CAAT-box	CAAT	1569	4	+	Nicotiana glutinosa	common cis-acting element in promoter and enhancer regions
ScTCP16	CAAT-box	CCAAT	1742	5	+	Arabidopsis thaliana	common cis-acting element in promoter and enhancer regions
ScTCP16	CAAT-box	CAAT	1743	4	+	Nicotiana glutinosa	common cis-acting element in promoter and enhancer regions
ScTCP16	CAAT-box	CAAT	1745	4	-	Nicotiana glutinosa	common cis-acting element in promoter and enhancer regions
ScTCP16	CAAT-box	CCAAT	1842	5	+	Arabidopsis thaliana	common cis-acting element in promoter and enhancer regions
ScTCP16	CAAT-box	CAAT	1843	4	+	Nicotiana glutinosa	common cis-acting element in promoter and enhancer regions
ScTCP16	Box 4	ATTAAT	709	6	+	Petroselinum crispum	part of a conserved DNA module involved in light responsiveness
ScTCP16	TCT-motif	TCTTAC	807	6	-	Arabidopsis thaliana	part of a light responsive element
ScTCP16	Unnamed__4	CTCC	58	4	-	Petroselinum hortense
ScTCP16	Unnamed__4	CTCC	63	4	+	Petroselinum hortense
ScTCP16	Unnamed__4	CTCC	76	4	-	Petroselinum hortense
ScTCP16	Unnamed__4	CTCC	252	4	-	Petroselinum hortense
ScTCP16	Unnamed__4	CTCC	468	4	-	Petroselinum hortense
ScTCP16	Unnamed__4	CTCC	534	4	+	Petroselinum hortense
ScTCP16	Unnamed__4	CTCC	574	4	+	Petroselinum hortense
ScTCP16	Unnamed__4	CTCC	760	4	-	Petroselinum hortense
ScTCP16	Unnamed__4	CTCC	1058	4	+	Petroselinum hortense
ScTCP16	Unnamed__4	CTCC	1353	4	+	Petroselinum hortense
ScTCP16	Unnamed__4	CTCC	1396	4	+	Petroselinum hortense
ScTCP16	Unnamed__4	CTCC	1478	4	-	Petroselinum hortense
ScTCP16	Unnamed__4	CTCC	1511	4	-	Petroselinum hortense
ScTCP16	Unnamed__4	CTCC	1576	4	+	Petroselinum hortense
ScTCP16	Unnamed__4	CTCC	1682	4	+	Petroselinum hortense
ScTCP16	Unnamed__4	CTCC	1702	4	+	Petroselinum hortense
ScTCP16	Unnamed__4	CTCC	1901	4	-	Petroselinum hortense
ScTCP16	MBS	CAACTG	1911	6	+	Arabidopsis thaliana	MYB binding site involved in drought-inducibility
ScTCP16	Myc	TCTCTTA	142	7	+	Arabidopsis thaliana
ScTCP16	TCA-element	TCAGAAGAGG	1254	9	-	Brassica oleracea	cis-acting element involved in salicylic acid responsiveness
ScTCP16	TCCC-motif	TCTCCCT	1701	7	+	Spinacia oleracea	part of a light responsive element
ScTCP16	as-1	TGACG	490	5	+	Arabidopsis thaliana
ScTCP16	as-1	TGACG	776	5	+	Arabidopsis thaliana
ScTCP16	as-1	TGACG	1168	5	+	Arabidopsis thaliana
ScTCP16	MYB recognition site	CCGTTG	1482	6	+	Arabidopsis thaliana
ScTCP16	MYB recognition site	CCGTTG	1603	6	-	Arabidopsis thaliana
ScTCP16	AC-I	(T/C)C(T/C)(C/T)ACC(T/C)ACC	1094	8.5	+	Phaseolus vulgaris
ScTCP16	AuxRE	TGTCTCAATAAG	236	11	-	Glycine max
ScTCP16	ACE	GCGACGTACC	1087	9	+	Petroselinum crispum	cis-acting element involved in light responsiveness
ScTCP16	Unnamed__1	CGTGG	984	5	-	Zea mays
ScTCP18	AC-I	(T/C)C(T/C)(C/T)ACC(T/C)ACC	615	9	+	Phaseolus vulgaris
ScTCP18	as-1	TGACG	184	5	+	Arabidopsis thaliana
ScTCP18	as-1	TGACG	272	5	+	Arabidopsis thaliana
ScTCP18	as-1	TGACG	1672	5	-	Arabidopsis thaliana
ScTCP18	Unnamed__6	taTAAATATct	97	10	-	Zea mays
ScTCP18	O2-site	GATGACATGG	1112	9	-	Zea mays	cis-acting regulatory element involved in zein metabolism regulation
ScTCP18	Unnamed__1	CGTGG	237	5	+	Zea mays
ScTCP18	Unnamed__1	CGTGG	1592	5	+	Zea mays
ScTCP18	CAAT-box	CAAT	106	4	+	Nicotiana glutinosa	common cis-acting element in promoter and enhancer regions
ScTCP18	CAAT-box	CAAT	195	4	+	Nicotiana glutinosa	common cis-acting element in promoter and enhancer regions
ScTCP18	CAAT-box	CAAT	291	4	+	Nicotiana glutinosa	common cis-acting element in promoter and enhancer regions
ScTCP18	CAAT-box	CAAT	293	4	-	Nicotiana glutinosa	common cis-acting element in promoter and enhancer regions
ScTCP18	CAAT-box	CCCAATTT	305	8	-	Arabidopsis thaliana	common cis-acting element in promoter and enhancer regions
ScTCP18	CAAT-box	CCAAT	307	5	-	Arabidopsis thaliana	common cis-acting element in promoter and enhancer regions
ScTCP18	CAAT-box	CAAT	395	4	-	Nicotiana glutinosa	common cis-acting element in promoter and enhancer regions
ScTCP18	CAAT-box	CAAT	544	4	+	Nicotiana glutinosa	common cis-acting element in promoter and enhancer regions
ScTCP18	CAAT-box	CCAAT	666	5	+	Arabidopsis thaliana	common cis-acting element in promoter and enhancer regions
ScTCP18	CAAT-box	CAAT	667	4	+	Nicotiana glutinosa	common cis-acting element in promoter and enhancer regions
ScTCP18	CAAT-box	CAAT	776	4	-	Nicotiana glutinosa	common cis-acting element in promoter and enhancer regions
ScTCP18	CAAT-box	TGCCAAC	778	7	+	Petunia hybrida	common cis-acting element in promoter and enhancer regions
ScTCP18	CAAT-box	CAAT	800	4	-	Nicotiana glutinosa	common cis-acting element in promoter and enhancer regions
ScTCP18	CAAT-box	CAAT	858	4	+	Nicotiana glutinosa	common cis-acting element in promoter and enhancer regions
ScTCP18	CAAT-box	CAAT	862	4	+	Nicotiana glutinosa	common cis-acting element in promoter and enhancer regions
ScTCP18	CAAT-box	CAAT	945	4	+	Nicotiana glutinosa	common cis-acting element in promoter and enhancer regions
ScTCP18	CAAT-box	CAAAT	1023	5	-	Pisum sativum	common cis-acting element in promoter and enhancer regions
ScTCP18	CAAT-box	CAAAT	1102	5	-	Pisum sativum	common cis-acting element in promoter and enhancer regions
ScTCP18	CAAT-box	CAAAT	1121	5	+	Pisum sativum	common cis-acting element in promoter and enhancer regions
ScTCP18	CAAT-box	CAAAT	1287	5	+	Pisum sativum	common cis-acting element in promoter and enhancer regions
ScTCP18	CAAT-box	CAAT	1447	4	-	Nicotiana glutinosa	common cis-acting element in promoter and enhancer regions
ScTCP18	CAAT-box	CCAAT	1663	5	+	Arabidopsis thaliana	common cis-acting element in promoter and enhancer regions
ScTCP18	CAAT-box	CAAT	1664	4	+	Nicotiana glutinosa	common cis-acting element in promoter and enhancer regions
ScTCP18	CAAT-box	CCAAT	1696	5	+	Arabidopsis thaliana	common cis-acting element in promoter and enhancer regions
ScTCP18	CAAT-box	CAAT	1697	4	+	Nicotiana glutinosa	common cis-acting element in promoter and enhancer regions
ScTCP18	CAAT-box	CCAAT	1723	5	-	Arabidopsis thaliana	common cis-acting element in promoter and enhancer regions
ScTCP18	CAAT-box	CCAAT	1747	5	+	Arabidopsis thaliana	common cis-acting element in promoter and enhancer regions
ScTCP18	CAAT-box	CAAT	1748	4	+	Nicotiana glutinosa	common cis-acting element in promoter and enhancer regions
ScTCP18	CAAT-box	CAAAT	1769	5	-	Pisum sativum	common cis-acting element in promoter and enhancer regions
ScTCP18	CAAT-box	CAAT	1784	4	-	Nicotiana glutinosa	common cis-acting element in promoter and enhancer regions
ScTCP18	CAAT-box	CAAT	1822	4	-	Nicotiana glutinosa	common cis-acting element in promoter and enhancer regions
ScTCP18	CAAT-box	CAAAT	1986	5	+	Pisum sativum	common cis-acting element in promoter and enhancer regions
ScTCP18	CAT-box	GCCACT	488	6	-	Arabidopsis thaliana	cis-acting regulatory element related to meristem expression
ScTCP18	Unnamed__4	CTCC	73	4	+	Petroselinum hortense
ScTCP18	Unnamed__4	CTCC	78	4	-	Petroselinum hortense
ScTCP18	Unnamed__4	CTCC	153	4	-	Petroselinum hortense
ScTCP18	Unnamed__4	CTCC	335	4	-	Petroselinum hortense
ScTCP18	Unnamed__4	CTCC	833	4	-	Petroselinum hortense
ScTCP18	Unnamed__4	CTCC	957	4	+	Petroselinum hortense
ScTCP18	Unnamed__4	CTCC	1561	4	+	Petroselinum hortense
ScTCP18	Unnamed__4	CTCC	1661	4	+	Petroselinum hortense
ScTCP18	Unnamed__4	CTCC	1702	4	-	Petroselinum hortense
ScTCP18	Unnamed__4	CTCC	1813	4	-	Petroselinum hortense
ScTCP18	Unnamed__4	CTCC	1832	4	-	Petroselinum hortense
ScTCP18	Unnamed__4	CTCC	1894	4	+	Petroselinum hortense
ScTCP18	Unnamed__4	CTCC	1953	4	-	Petroselinum hortense
ScTCP18	Unnamed__4	CTCC	1957	4	-	Petroselinum hortense
ScTCP18	Unnamed__4	CTCC	1961	4	-	Petroselinum hortense
ScTCP18	Unnamed__4	CTCC	1981	4	+	Petroselinum hortense
ScTCP18	Unnamed__4	CTCC	1996	4	+	Petroselinum hortense
ScTCP18	TCT-motif	TCTTAC	128	6	-	Arabidopsis thaliana	part of a light responsive element
ScTCP18	TCT-motif	TCTTAC	1627	6	+	Arabidopsis thaliana	part of a light responsive element
ScTCP18	WRE3	CCACCT	1295	6	+	Pisum sativum
ScTCP18	MYB-like sequence	TAACCA	168	6	-	Arabidopsis thaliana
ScTCP18	MYB-like sequence	TAACCA	1516	6	-	Arabidopsis thaliana
ScTCP18	MYB-like sequence	TAACCA	1884	6	+	Arabidopsis thaliana
ScTCP18	AE-box	AGAAACAA	1197	8	+	Arabidopsis thaliana	part of a module for light response
ScTCP18	Myc	TCTCTTA	1144	7	+	Arabidopsis thaliana
ScTCP18	Myc	TCTCTTA	1214	7	+	Arabidopsis thaliana
ScTCP18	Myc	TCTCTTA	1234	7	+	Arabidopsis thaliana
ScTCP18	Myc	TCTCTTA	1248	7	+	Arabidopsis thaliana
ScTCP18	Myc	TCTCTTA	1274	7	+	Arabidopsis thaliana
ScTCP18	Myc	TCTCTTA	1345	7	+	Arabidopsis thaliana
ScTCP18	TATC-box	TATCCCA	309	7	-	Oryza sativa	cis-acting element involved in gibberellin-responsiveness
ScTCP18	DRE core	GCCGAC	247	6	-	Arabidopsis thaliana
ScTCP18	DRE core	GCCGAC	357	6	-	Arabidopsis thaliana
ScTCP18	G-Box	TCCACATGGCA	1449	10	-	Triticum aestivum	cis-acting regulatory element involved in light responsiveness
ScTCP18	P-box	CCTTTTG	329	7	+	Oryza sativa	gibberellin-responsive element
ScTCP18	STRE	AGGGG	136	5	+	Arabidopsis thaliana
ScTCP18	STRE	AGGGG	261	5	-	Arabidopsis thaliana
ScTCP18	STRE	AGGGG	601	5	+	Arabidopsis thaliana
ScTCP18	STRE	AGGGG	679	5	+	Arabidopsis thaliana
ScTCP18	STRE	AGGGG	1042	5	-	Arabidopsis thaliana
ScTCP18	STRE	AGGGG	1846	5	-	Arabidopsis thaliana
ScTCP18	CCGTCC motif	CCGTCC	200	6	+	Nicotiana tabacum
ScTCP18	LTR	CCGAAA	407	6	+	Hordeum vulgare	cis-acting element involved in low-temperature responsiveness
ScTCP18	LTR	CCGAAA	873	6	+	Hordeum vulgare	cis-acting element involved in low-temperature responsiveness
ScTCP18	Gap-box	CAAATGAA(A/G)A	1121	9.5	+	Arabidopsis thaliana	part of a light responsive element
ScTCP18	TCA	TCATCTTCAT	454	9	+	Pisum sativum
ScTCP18	TCA	TCATCTTCAT	1124	9	-	Pisum sativum
ScTCP18	MYC	CAATTG	291	6	+	Arabidopsis thaliana
ScTCP18	MYC	CATGTG	448	6	+	Arabidopsis thaliana
ScTCP18	MYC	CATTTG	1121	6	-	Arabidopsis thaliana
ScTCP18	MYC	CATGTG	1452	6	+	Arabidopsis thaliana
ScTCP18	TATA-box	TATAAA	86	6	-	Helianthus annuus	core promoter element around -30 of transcription start
ScTCP18	TATA-box	TATAA	87	5	-	Arabidopsis thaliana	core promoter element around -30 of transcription start
ScTCP18	TATA-box	TATA	88	4	+	Arabidopsis thaliana	core promoter element around -30 of transcription start
ScTCP18	TATA-box	ATATAT	112	6	+	Brassica napus	core promoter element around -30 of transcription start
ScTCP18	TATA-box	TATATA	113	6	+	Arabidopsis thaliana	core promoter element around -30 of transcription start
ScTCP18	TATA-box	ATATAT	114	6	+	Brassica napus	core promoter element around -30 of transcription start
ScTCP18	TATA-box	TATA	115	4	+	Arabidopsis thaliana	core promoter element around -30 of transcription start
ScTCP18	TATA-box	TATA	538	4	+	Arabidopsis thaliana	core promoter element around -30 of transcription start
ScTCP18	TATA-box	TATAA	560	5	-	Arabidopsis thaliana	core promoter element around -30 of transcription start
ScTCP18	TATA-box	TATA	561	4	+	Arabidopsis thaliana	core promoter element around -30 of transcription start
ScTCP18	TATA-box	ATTATA	669	6	+	Brassica napus	core promoter element around -30 of transcription start
ScTCP18	TATA-box	TATAA	670	5	-	Arabidopsis thaliana	core promoter element around -30 of transcription start
ScTCP18	TATA-box	TATA	671	4	+	Arabidopsis thaliana	core promoter element around -30 of transcription start
ScTCP18	TATA-box	ccTATAAAaa	893	9	+	Arabidopsis thaliana	core promoter element around -30 of transcription start
ScTCP18	TATA-box	ATATAA	1154	6	+	Brassica oleracea	core promoter element around -30 of transcription start
ScTCP18	TATA-box	TATA	1155	4	-	Arabidopsis thaliana	core promoter element around -30 of transcription start
ScTCP18	TATA-box	ATATAA	1176	6	+	Brassica oleracea	core promoter element around -30 of transcription start
ScTCP18	TATA-box	TATA	1177	4	-	Arabidopsis thaliana	core promoter element around -30 of transcription start
ScTCP18	TATA-box	TATA	1459	4	-	Arabidopsis thaliana	core promoter element around -30 of transcription start
ScTCP18	TATA-box	TATAAAT	1471	7	-	Brassica juncea	core promoter element around -30 of transcription start
ScTCP18	TATA-box	TATAAA	1472	6	-	Helianthus annuus	core promoter element around -30 of transcription start
ScTCP18	TATA-box	TATAA	1473	5	-	Arabidopsis thaliana	core promoter element around -30 of transcription start
ScTCP18	TATA-box	TATA	1474	4	-	Arabidopsis thaliana	core promoter element around -30 of transcription start
ScTCP18	TATA-box	TATA	1569	4	-	Arabidopsis thaliana	core promoter element around -30 of transcription start
ScTCP18	Sp1	GGGCGG	1873	6	-	Oryza sativa	light responsive element
ScTCP18	Sp1	GGGCGG	1920	6	-	Oryza sativa	light responsive element
ScTCP18	ATC-motif	AGTAATCT	553	8	+	Spinacia oleracea	part of a conserved DNA module involved in light responsiveness
ScTCP18	ARE	AAACCA	173	6	+	Zea mays	cis-acting regulatory element essential for the anaerobic induction
ScTCP18	ARE	AAACCA	845	6	+	Zea mays	cis-acting regulatory element essential for the anaerobic induction
ScTCP18	CCGTCC-box	CCGTCC	200	6	+	Petroselinum hortense
ScTCP18	GATA-motif	AAGATAAGATT	1220	10	+	Arabidopsis thaliana	part of a light responsive element
ScTCP18	GATA-motif	GATAGGG	1855	7	-	Pisum sativum	part of a light responsive element
ScTCP18	MYB	TAACCA	168	6	-	Arabidopsis thaliana
ScTCP18	MYB	TAACCA	1516	6	-	Arabidopsis thaliana
ScTCP18	MYB	TAACCA	1884	6	+	Arabidopsis thaliana
ScTCP18	CGTCA-motif	CGTCA	184	5	-	Hordeum vulgare	cis-acting regulatory element involved in the MeJA-responsiveness
ScTCP18	CGTCA-motif	CGTCA	272	5	-	Hordeum vulgare	cis-acting regulatory element involved in the MeJA-responsiveness
ScTCP18	CGTCA-motif	CGTCA	1672	5	+	Hordeum vulgare	cis-acting regulatory element involved in the MeJA-responsiveness
ScTCP18	AT~TATA-box	TATATA	113	6	+	Arabidopsis thaliana
ScTCP18	A-box	CCGTCC	200	6	+	Petroselinum crispum	sequence conserved in alpha-amylase promoters
ScTCP18	TGACG-motif	TGACG	184	5	+	Hordeum vulgare	cis-acting regulatory element involved in the MeJA-responsiveness
ScTCP18	TGACG-motif	TGACG	272	5	+	Hordeum vulgare	cis-acting regulatory element involved in the MeJA-responsiveness
ScTCP18	TGACG-motif	TGACG	1672	5	-	Hordeum vulgare	cis-acting regulatory element involved in the MeJA-responsiveness
ScTCP18	GT1-motif	GGTTAA	169	6	+	Arabidopsis thaliana	light responsive element
ScTCP18	GT1-motif	GGTTAA	1517	6	+	Arabidopsis thaliana	light responsive element
ScTCP2	AT-rich element	ATAGAAATCAA	1049	10	+	Glycine max	binding site of AT-rich DNA binding protein (ATBP-1)
ScTCP2	MBS	CAACTG	158	6	+	Arabidopsis thaliana	MYB binding site involved in drought-inducibility
ScTCP2	MBS	CAACTG	1516	6	-	Arabidopsis thaliana	MYB binding site involved in drought-inducibility
ScTCP2	WRE3	CCACCT	1759	6	+	Pisum sativum
ScTCP2	DRE core	GCCGAC	1573	6	+	Arabidopsis thaliana
ScTCP2	CAAT-box	CAAAT	15	5	+	Pisum sativum	common cis-acting element in promoter and enhancer regions
ScTCP2	CAAT-box	CAAAT	39	5	-	Pisum sativum	common cis-acting element in promoter and enhancer regions
ScTCP2	CAAT-box	CAAT	129	4	+	Nicotiana glutinosa	common cis-acting element in promoter and enhancer regions
ScTCP2	CAAT-box	CAAAT	281	5	-	Pisum sativum	common cis-acting element in promoter and enhancer regions
ScTCP2	CAAT-box	CCAAT	478	5	+	Arabidopsis thaliana	common cis-acting element in promoter and enhancer regions
ScTCP2	CAAT-box	CAAT	479	4	+	Nicotiana glutinosa	common cis-acting element in promoter and enhancer regions
ScTCP2	CAAT-box	CAAT	481	4	-	Nicotiana glutinosa	common cis-acting element in promoter and enhancer regions
ScTCP2	CAAT-box	CCAAT	491	5	+	Arabidopsis thaliana	common cis-acting element in promoter and enhancer regions
ScTCP2	CAAT-box	CAAT	492	4	+	Nicotiana glutinosa	common cis-acting element in promoter and enhancer regions
ScTCP2	CAAT-box	CAAT	494	4	-	Nicotiana glutinosa	common cis-acting element in promoter and enhancer regions
ScTCP2	CAAT-box	CAAT	527	4	-	Nicotiana glutinosa	common cis-acting element in promoter and enhancer regions
ScTCP2	CAAT-box	CAAT	545	4	-	Nicotiana glutinosa	common cis-acting element in promoter and enhancer regions
ScTCP2	CAAT-box	CAAT	574	4	-	Nicotiana glutinosa	common cis-acting element in promoter and enhancer regions
ScTCP2	CAAT-box	CAAT	614	4	-	Nicotiana glutinosa	common cis-acting element in promoter and enhancer regions
ScTCP2	CAAT-box	CAAAT	634	5	-	Pisum sativum	common cis-acting element in promoter and enhancer regions
ScTCP2	CAAT-box	CAAT	708	4	-	Nicotiana glutinosa	common cis-acting element in promoter and enhancer regions
ScTCP2	CAAT-box	CAAAT	769	5	+	Pisum sativum	common cis-acting element in promoter and enhancer regions
ScTCP2	CAAT-box	CAAT	918	4	-	Nicotiana glutinosa	common cis-acting element in promoter and enhancer regions
ScTCP2	CAAT-box	CAAAT	982	5	-	Pisum sativum	common cis-acting element in promoter and enhancer regions
ScTCP2	CAAT-box	CAAT	1057	4	+	Nicotiana glutinosa	common cis-acting element in promoter and enhancer regions
ScTCP2	CAAT-box	CAAT	1100	4	+	Nicotiana glutinosa	common cis-acting element in promoter and enhancer regions
ScTCP2	CAAT-box	CAAAT	1127	5	+	Pisum sativum	common cis-acting element in promoter and enhancer regions
ScTCP2	CAAT-box	CAAT	1153	4	-	Nicotiana glutinosa	common cis-acting element in promoter and enhancer regions
ScTCP2	CAAT-box	CAAT	1535	4	-	Nicotiana glutinosa	common cis-acting element in promoter and enhancer regions
ScTCP2	CAAT-box	CCAAT	1933	5	+	Arabidopsis thaliana	common cis-acting element in promoter and enhancer regions
ScTCP2	CAAT-box	CAAT	1934	4	+	Nicotiana glutinosa	common cis-acting element in promoter and enhancer regions
ScTCP2	CAAT-box	CCAAT	1986	5	+	Arabidopsis thaliana	common cis-acting element in promoter and enhancer regions
ScTCP2	CAAT-box	CAAT	1987	4	+	Nicotiana glutinosa	common cis-acting element in promoter and enhancer regions
ScTCP2	Unnamed__4	CTCC	22	4	-	Petroselinum hortense
ScTCP2	Unnamed__4	CTCC	43	4	-	Petroselinum hortense
ScTCP2	Unnamed__4	CTCC	180	4	+	Petroselinum hortense
ScTCP2	Unnamed__4	CTCC	193	4	+	Petroselinum hortense
ScTCP2	Unnamed__4	CTCC	297	4	-	Petroselinum hortense
ScTCP2	Unnamed__4	CTCC	300	4	-	Petroselinum hortense
ScTCP2	Unnamed__4	CTCC	455	4	-	Petroselinum hortense
ScTCP2	Unnamed__4	CTCC	806	4	+	Petroselinum hortense
ScTCP2	Unnamed__4	CTCC	937	4	+	Petroselinum hortense
ScTCP2	Unnamed__4	CTCC	1073	4	-	Petroselinum hortense
ScTCP2	Unnamed__4	CTCC	1212	4	-	Petroselinum hortense
ScTCP2	Unnamed__4	CTCC	1410	4	-	Petroselinum hortense
ScTCP2	Unnamed__4	CTCC	1415	4	-	Petroselinum hortense
ScTCP2	Unnamed__4	CTCC	1460	4	-	Petroselinum hortense
ScTCP2	Unnamed__4	CTCC	1466	4	+	Petroselinum hortense
ScTCP2	Unnamed__4	CTCC	1562	4	+	Petroselinum hortense
ScTCP2	Unnamed__4	CTCC	1680	4	+	Petroselinum hortense
ScTCP2	Unnamed__4	CTCC	1684	4	+	Petroselinum hortense
ScTCP2	Unnamed__4	CTCC	1687	4	+	Petroselinum hortense
ScTCP2	Unnamed__4	CTCC	1721	4	-	Petroselinum hortense
ScTCP2	Unnamed__4	CTCC	1733	4	+	Petroselinum hortense
ScTCP2	Unnamed__4	CTCC	1757	4	+	Petroselinum hortense
ScTCP2	Unnamed__4	CTCC	1772	4	+	Petroselinum hortense
ScTCP2	Unnamed__4	CTCC	1778	4	+	Petroselinum hortense
ScTCP2	Unnamed__4	CTCC	1788	4	+	Petroselinum hortense
ScTCP2	Unnamed__4	CTCC	1807	4	+	Petroselinum hortense
ScTCP2	Unnamed__4	CTCC	1812	4	+	Petroselinum hortense
ScTCP2	Unnamed__4	CTCC	1817	4	+	Petroselinum hortense
ScTCP2	Unnamed__4	CTCC	1822	4	+	Petroselinum hortense
ScTCP2	Unnamed__4	CTCC	1827	4	+	Petroselinum hortense
ScTCP2	Unnamed__4	CTCC	1873	4	+	Petroselinum hortense
ScTCP2	Unnamed__4	CTCC	1892	4	+	Petroselinum hortense
ScTCP2	Unnamed__4	CTCC	1898	4	+	Petroselinum hortense
ScTCP2	Box 4	ATTAAT	239	6	+	Petroselinum crispum	part of a conserved DNA module involved in light responsiveness
ScTCP2	ACE	GACACGTATG	183	9	+	Petroselinum crispum	cis-acting element involved in light responsiveness
ScTCP2	ABRE4	CACGTA	185	6	+	Zea mays
ScTCP2	ABRE4	CACGTA	693	6	-	Zea mays
ScTCP2	Unnamed__1	CGTGG	29	5	+	Zea mays
ScTCP2	Unnamed__1	CGTGG	1880	5	-	Zea mays
ScTCP2	I-box	AAGATAAGGCT	335	10	+	Gossypium hirsutum	part of a light responsive element
ScTCP2	TCCC-motif	TCTCCCT	1771	7	+	Spinacia oleracea	part of a light responsive element
ScTCP2	as-1	TGACG	81	5	+	Arabidopsis thaliana
ScTCP2	as-1	TGACG	138	5	+	Arabidopsis thaliana
ScTCP2	as-1	TGACG	1590	5	+	Arabidopsis thaliana
ScTCP2	as-1	TGACG	1617	5	+	Arabidopsis thaliana
ScTCP2	RY-element	CATGCATG	371	8	+	Helianthus annuus
ScTCP2	CARE	CAACTCCC	454	8	-	Oryza sativa
ScTCP2	GATA-motif	GATAGGA	976	7	+	Arabidopsis thaliana	part of a light responsive element
ScTCP2	GATA-motif	GATAGGA	1048	7	+	Arabidopsis thaliana	part of a light responsive element
ScTCP2	GATA-motif	GATAGGA	1193	7	-	Arabidopsis thaliana	part of a light responsive element
ScTCP2	AT~TATA-box	TATATA	1273	6	-	Arabidopsis thaliana
ScTCP2	CGTCA-motif	CGTCA	81	5	-	Hordeum vulgare	cis-acting regulatory element involved in the MeJA-responsiveness
ScTCP2	CGTCA-motif	CGTCA	138	5	-	Hordeum vulgare	cis-acting regulatory element involved in the MeJA-responsiveness
ScTCP2	CGTCA-motif	CGTCA	1590	5	-	Hordeum vulgare	cis-acting regulatory element involved in the MeJA-responsiveness
ScTCP2	CGTCA-motif	CGTCA	1617	5	-	Hordeum vulgare	cis-acting regulatory element involved in the MeJA-responsiveness
ScTCP2	A-box	CCGTCC	418	6	-	Petroselinum crispum	sequence conserved in alpha-amylase promoters
ScTCP2	TGACG-motif	TGACG	81	5	+	Hordeum vulgare	cis-acting regulatory element involved in the MeJA-responsiveness
ScTCP2	TGACG-motif	TGACG	138	5	+	Hordeum vulgare	cis-acting regulatory element involved in the MeJA-responsiveness
ScTCP2	TGACG-motif	TGACG	1590	5	+	Hordeum vulgare	cis-acting regulatory element involved in the MeJA-responsiveness
ScTCP2	TGACG-motif	TGACG	1617	5	+	Hordeum vulgare	cis-acting regulatory element involved in the MeJA-responsiveness
ScTCP2	TATA	TATAAAAT	641	8	-	Arabidopsis thaliana
ScTCP2	G-box	TACGTG	185	6	-	Arabidopsis thaliana	cis-acting regulatory element involved in light responsiveness
ScTCP2	G-box	TACGTG	693	6	+	Arabidopsis thaliana	cis-acting regulatory element involved in light responsiveness
ScTCP2	G-box	CACGTC	1346	6	-	Zea mays	cis-acting regulatory element involved in light responsiveness
ScTCP2	ABRE3a	TACGTG	185	6	-	Zea mays
ScTCP2	ABRE3a	TACGTG	693	6	+	Zea mays
ScTCP2	GT1-motif	GGTTAA	736	6	-	Arabidopsis thaliana	light responsive element
ScTCP2	Myb	CAACTG	158	6	+	Arabidopsis thaliana
ScTCP2	Myb	CAACTG	1516	6	-	Arabidopsis thaliana
ScTCP2	ARE	AAACCA	609	6	+	Zea mays	cis-acting regulatory element essential for the anaerobic induction
ScTCP2	ARE	AAACCA	1014	6	-	Zea mays	cis-acting regulatory element essential for the anaerobic induction
ScTCP2	CCGTCC-box	CCGTCC	418	6	-	Petroselinum hortense
ScTCP2	ABRE	ACGTG	185	5	-	Arabidopsis thaliana	cis-acting element involved in the abscisic acid responsiveness
ScTCP2	ABRE	ACGTG	208	5	-	Arabidopsis thaliana	cis-acting element involved in the abscisic acid responsiveness
ScTCP2	ABRE	ACGTG	694	5	+	Arabidopsis thaliana	cis-acting element involved in the abscisic acid responsiveness
ScTCP2	ABRE	ACGTG	1347	5	+	Arabidopsis thaliana	cis-acting element involved in the abscisic acid responsiveness
ScTCP2	MYC	CATGTG	369	6	-	Arabidopsis thaliana
ScTCP2	MYC	CAATTG	479	6	+	Arabidopsis thaliana
ScTCP2	MYC	CAATTG	492	6	+	Arabidopsis thaliana
ScTCP2	MYC	CATTTG	633	6	+	Arabidopsis thaliana
ScTCP2	MYC	CATTTG	769	6	-	Arabidopsis thaliana
ScTCP2	MYC	CATGTG	896	6	+	Arabidopsis thaliana
ScTCP2	MYC	CATTTG	1127	6	-	Arabidopsis thaliana
ScTCP2	AAGAA-motif	gGTAAAGAAA	1076	9	+	Avena sativa
ScTCP2	TATA-box	ccTATAAAaa	50	9	+	Arabidopsis thaliana	core promoter element around -30 of transcription start
ScTCP2	TATA-box	TATAAAA	642	7	-	Pisum sativum	core promoter element around -30 of transcription start
ScTCP2	TATA-box	TATAAA	643	6	-	Helianthus annuus	core promoter element around -30 of transcription start
ScTCP2	TATA-box	TATAA	644	5	-	Arabidopsis thaliana	core promoter element around -30 of transcription start
ScTCP2	TATA-box	TATA	645	4	+	Arabidopsis thaliana	core promoter element around -30 of transcription start
ScTCP2	TATA-box	TATAA	758	5	-	Arabidopsis thaliana	core promoter element around -30 of transcription start
ScTCP2	TATA-box	TATA	759	4	+	Arabidopsis thaliana	core promoter element around -30 of transcription start
ScTCP2	TATA-box	taTATAAAtc	965	9	-	Arabidopsis thaliana	core promoter element around -30 of transcription start
ScTCP2	TATA-box	ccTATAAAaa	967	10	-	Arabidopsis thaliana	core promoter element around -30 of transcription start
ScTCP2	TATA-box	TATAAAA	968	7	-	Pisum sativum	core promoter element around -30 of transcription start
ScTCP2	TATA-box	TATAAA	969	6	-	Helianthus annuus	core promoter element around -30 of transcription start
ScTCP2	TATA-box	TATAA	970	5	-	Arabidopsis thaliana	core promoter element around -30 of transcription start
ScTCP2	TATA-box	TATA	971	4	+	Arabidopsis thaliana	core promoter element around -30 of transcription start
ScTCP2	TATA-box	ccTATAAAaa	1142	9	-	Arabidopsis thaliana	core promoter element around -30 of transcription start
ScTCP2	TATA-box	TATAAA	1144	6	-	Helianthus annuus	core promoter element around -30 of transcription start
ScTCP2	TATA-box	TATAA	1145	5	-	Arabidopsis thaliana	core promoter element around -30 of transcription start
ScTCP2	TATA-box	TATA	1146	4	-	Arabidopsis thaliana	core promoter element around -30 of transcription start
ScTCP2	TATA-box	TATATA	1273	6	-	Arabidopsis thaliana	core promoter element around -30 of transcription start
ScTCP2	TATA-box	ATATAA	1274	6	+	Brassica oleracea	core promoter element around -30 of transcription start
ScTCP2	TATA-box	TATA	1275	4	-	Arabidopsis thaliana	core promoter element around -30 of transcription start
ScTCP2	G-Box	CACGTT	208	6	+	Pisum sativum	cis-acting regulatory element involved in light responsiveness
ScTCP2	W box	TTGACC	1536	6	+	Arabidopsis thaliana
ScTCP2	P-box	CCTTTTG	939	7	+	Oryza sativa	gibberellin-responsive element
ScTCP2	STRE	AGGGG	1677	5	-	Arabidopsis thaliana
ScTCP2	STRE	AGGGG	1695	5	-	Arabidopsis thaliana
ScTCP2	STRE	AGGGG	1790	5	-	Arabidopsis thaliana
ScTCP2	CCGTCC motif	CCGTCC	418	6	-	Nicotiana tabacum
ScTCP2	LTR	CCGAAA	842	6	+	Hordeum vulgare	cis-acting element involved in low-temperature responsiveness
ScTCP24	LTR	CCGAAA	1043	6	+	Hordeum vulgare	cis-acting element involved in low-temperature responsiveness
ScTCP24	CCGTCC motif	CCGTCC	1905	6	+	Nicotiana tabacum
ScTCP24	STRE	AGGGG	1893	5	+	Arabidopsis thaliana
ScTCP24	ABRE	CGTACGTGCA	1256	9	+	Hordeum vulgare	cis-acting element involved in the abscisic acid responsiveness
ScTCP24	ABRE	ACGTG	1259	5	+	Arabidopsis thaliana	cis-acting element involved in the abscisic acid responsiveness
ScTCP24	ABRE	TACGGTC	1399	7	-	Arabidopsis thaliana	cis-acting element involved in the abscisic acid responsiveness
ScTCP24	ABRE	ACGTG	1608	5	+	Arabidopsis thaliana	cis-acting element involved in the abscisic acid responsiveness
ScTCP24	TCA	TCATCTTCAT	759	9	+	Pisum sativum
ScTCP24	TATA-box	ATATAT	4	6	+	Brassica napus	core promoter element around -30 of transcription start
ScTCP24	TATA-box	TATA	5	4	+	Arabidopsis thaliana	core promoter element around -30 of transcription start
ScTCP24	TATA-box	ATTATA	60	6	+	Brassica napus	core promoter element around -30 of transcription start
ScTCP24	TATA-box	TATAA	61	5	-	Arabidopsis thaliana	core promoter element around -30 of transcription start
ScTCP24	TATA-box	TATA	62	4	+	Arabidopsis thaliana	core promoter element around -30 of transcription start
ScTCP24	TATA-box	ATATAT	129	6	+	Brassica napus	core promoter element around -30 of transcription start
ScTCP24	TATA-box	TATATA	130	6	+	Arabidopsis thaliana	core promoter element around -30 of transcription start
ScTCP24	TATA-box	ATATAT	131	6	+	Brassica napus	core promoter element around -30 of transcription start
ScTCP24	TATA-box	TATATA	132	6	+	Arabidopsis thaliana	core promoter element around -30 of transcription start
ScTCP24	TATA-box	ATATAA	133	6	+	Brassica oleracea	core promoter element around -30 of transcription start
ScTCP24	TATA-box	TATA	134	4	+	Arabidopsis thaliana	core promoter element around -30 of transcription start
ScTCP24	TATA-box	TATA	219	4	+	Arabidopsis thaliana	core promoter element around -30 of transcription start
ScTCP24	TATA-box	ccTATAAAaa	324	9	+	Arabidopsis thaliana	core promoter element around -30 of transcription start
ScTCP24	TATA-box	TATAAAT	370	7	-	Brassica juncea	core promoter element around -30 of transcription start
ScTCP24	TATA-box	TATAAA	371	6	-	Helianthus annuus	core promoter element around -30 of transcription start
ScTCP24	TATA-box	TATAA	372	5	-	Arabidopsis thaliana	core promoter element around -30 of transcription start
ScTCP24	TATA-box	TATA	373	4	+	Arabidopsis thaliana	core promoter element around -30 of transcription start
ScTCP24	TATA-box	TATAA	385	5	-	Arabidopsis thaliana	core promoter element around -30 of transcription start
ScTCP24	TATA-box	TATA	386	4	+	Arabidopsis thaliana	core promoter element around -30 of transcription start
ScTCP24	TATA-box	TATA	446	4	+	Arabidopsis thaliana	core promoter element around -30 of transcription start
ScTCP24	TATA-box	ATATAT	562	6	+	Brassica napus	core promoter element around -30 of transcription start
ScTCP24	TATA-box	TATATA	563	6	+	Arabidopsis thaliana	core promoter element around -30 of transcription start
ScTCP24	TATA-box	TATA	565	4	+	Arabidopsis thaliana	core promoter element around -30 of transcription start
ScTCP24	TATA-box	TACAAAA	595	7	-	Oryza sativa	core promoter element around -30 of transcription start
ScTCP24	TATA-box	ATTATA	744	6	+	Brassica napus	core promoter element around -30 of transcription start
ScTCP24	TATA-box	TATAA	745	5	-	Arabidopsis thaliana	core promoter element around -30 of transcription start
ScTCP24	TATA-box	TATA	746	4	+	Arabidopsis thaliana	core promoter element around -30 of transcription start
ScTCP24	TATA-box	TATA	803	4	+	Arabidopsis thaliana	core promoter element around -30 of transcription start
ScTCP24	TATA-box	TATA	912	4	+	Arabidopsis thaliana	core promoter element around -30 of transcription start
ScTCP24	TATA-box	TATACA	1128	6	-	Helianthus annuus	core promoter element around -30 of transcription start
ScTCP24	TATA-box	TATA	1130	4	-	Arabidopsis thaliana	core promoter element around -30 of transcription start
ScTCP24	TATA-box	TATA	1157	4	-	Arabidopsis thaliana	core promoter element around -30 of transcription start
ScTCP24	TATA-box	TATA	1376	4	-	Arabidopsis thaliana	core promoter element around -30 of transcription start
ScTCP24	TATA-box	ccTATAAAaa	1402	9	+	Arabidopsis thaliana	core promoter element around -30 of transcription start
ScTCP24	TATA-box	TATA	1404	4	-	Arabidopsis thaliana	core promoter element around -30 of transcription start
ScTCP24	TATA-box	TACAAAA	1497	7	-	Oryza sativa	core promoter element around -30 of transcription start
ScTCP24	TATA-box	TATTTAAA	1520	8	+	Arabidopsis thaliana	core promoter element around -30 of transcription start
ScTCP24	TATA-box	TATTTAAA	1522	8	-	Arabidopsis thaliana	core promoter element around -30 of transcription start
ScTCP24	TATA-box	TATA	1528	4	-	Arabidopsis thaliana	core promoter element around -30 of transcription start
ScTCP24	TATA-box	taTATAAAtc	1597	9	-	Arabidopsis thaliana	core promoter element around -30 of transcription start
ScTCP24	TATA-box	TATACA	1599	6	-	Helianthus annuus	core promoter element around -30 of transcription start
ScTCP24	TATA-box	TATATA	1601	6	-	Arabidopsis thaliana	core promoter element around -30 of transcription start
ScTCP24	TATA-box	TATA	1603	4	-	Arabidopsis thaliana	core promoter element around -30 of transcription start
ScTCP24	TATA-box	ATTATA	1675	6	+	Brassica napus	core promoter element around -30 of transcription start
ScTCP24	TATA-box	TATAA	1676	5	-	Arabidopsis thaliana	core promoter element around -30 of transcription start
ScTCP24	TATA-box	TATA	1677	4	-	Arabidopsis thaliana	core promoter element around -30 of transcription start
ScTCP24	TATA-box	ccTATAAAaa	1748	9	-	Arabidopsis thaliana	core promoter element around -30 of transcription start
ScTCP24	TATA-box	TACAAAA	1749	7	-	Oryza sativa	core promoter element around -30 of transcription start
ScTCP24	TATA-box	ATATAA	1759	6	+	Brassica oleracea	core promoter element around -30 of transcription start
ScTCP24	TATA-box	TATA	1760	4	-	Arabidopsis thaliana	core promoter element around -30 of transcription start
ScTCP24	TATA-box	taTATAAAtc	1801	9	-	Arabidopsis thaliana	core promoter element around -30 of transcription start
ScTCP24	TATA-box	ccTATAAAaa	1913	9	+	Arabidopsis thaliana	core promoter element around -30 of transcription start
ScTCP24	TATA-box	TATA	1915	4	-	Arabidopsis thaliana	core promoter element around -30 of transcription start
ScTCP24	AAGAA-motif	gGTAAAGAAA	998	9	-	Avena sativa
ScTCP24	MYC	CATTTG	99	6	+	Arabidopsis thaliana
ScTCP24	MYC	CAATTG	182	6	+	Arabidopsis thaliana
ScTCP24	MYC	CATTTG	209	6	-	Arabidopsis thaliana
ScTCP24	MYC	CATTTG	362	6	+	Arabidopsis thaliana
ScTCP24	MYC	CATTTG	837	6	+	Arabidopsis thaliana
ScTCP24	MYC	CATGTG	1068	6	+	Arabidopsis thaliana
ScTCP24	MYC	CAATTG	1390	6	-	Arabidopsis thaliana
ScTCP24	WUN-motif	AAATTACT	378	8	+	Nicotiana glutinosa
ScTCP24	WUN-motif	TAATTACTC	1341	9	-	Nicotiana glutinosa
ScTCP24	ARE	AAACCA	1739	6	-	Zea mays	cis-acting regulatory element essential for the anaerobic induction
ScTCP24	ARE	AAACCA	1919	6	+	Zea mays	cis-acting regulatory element essential for the anaerobic induction
ScTCP24	CCGTCC-box	CCGTCC	1905	6	+	Petroselinum hortense
ScTCP24	ERE	ATTTCATA	1248	8	-	Nicotiana glutinos
ScTCP24	AT~TATA-box	TATATA	130	6	+	Arabidopsis thaliana
ScTCP24	AT~TATA-box	TATATA	132	6	+	Arabidopsis thaliana
ScTCP24	AT~TATA-box	TATATA	563	6	+	Arabidopsis thaliana
ScTCP24	AT~TATA-box	TATATA	1601	6	-	Arabidopsis thaliana
ScTCP24	MYB	CAACCA	828	6	-	Arabidopsis thaliana
ScTCP24	ABRE3a	TACGTG	1258	6	+	Zea mays
ScTCP24	G-box	TACGTG	1258	6	+	Arabidopsis thaliana	cis-acting regulatory element involved in light responsiveness
ScTCP24	G-box	CACGTC	1607	6	-	Zea mays	cis-acting regulatory element involved in light responsiveness
ScTCP24	A-box	AATAACAAACTCC	1786	12	-	Oryza sativa	sequence conserved in alpha-amylase promoters
ScTCP24	A-box	CCGTCC	1905	6	+	Petroselinum crispum	sequence conserved in alpha-amylase promoters
ScTCP24	GA-motif	ATAGATAA	488	8	-	Arabidopsis thaliana	part of a light responsive element
ScTCP24	box S	AGCCACC	916	7	-	Arabidopsis thaliana
ScTCP24	I-box	cCATATCCAAT	1989	10	+	Flaveria trinervia	part of a light responsive element
ScTCP24	AC-I	(T/C)C(T/C)(C/T)ACC(T/C)ACC	1966	8.5	+	Phaseolus vulgaris
ScTCP24	ABRE4	CACGTA	1258	6	-	Zea mays
ScTCP24	CAAT-box	CAAAT	100	5	-	Pisum sativum	common cis-acting element in promoter and enhancer regions
ScTCP24	CAAT-box	CAAT	127	4	+	Nicotiana glutinosa	common cis-acting element in promoter and enhancer regions
ScTCP24	CAAT-box	CCAAT	181	5	+	Arabidopsis thaliana	common cis-acting element in promoter and enhancer regions
ScTCP24	CAAT-box	CAAT	182	4	+	Nicotiana glutinosa	common cis-acting element in promoter and enhancer regions
ScTCP24	CAAT-box	CAAT	184	4	-	Nicotiana glutinosa	common cis-acting element in promoter and enhancer regions
ScTCP24	CAAT-box	CAAT	203	4	-	Nicotiana glutinosa	common cis-acting element in promoter and enhancer regions
ScTCP24	CAAT-box	CAAAT	209	5	+	Pisum sativum	common cis-acting element in promoter and enhancer regions
ScTCP24	CAAT-box	CAAAT	338	5	+	Pisum sativum	common cis-acting element in promoter and enhancer regions
ScTCP24	CAAT-box	CAAAT	363	5	-	Pisum sativum	common cis-acting element in promoter and enhancer regions
ScTCP24	CAAT-box	CAAAT	377	5	+	Pisum sativum	common cis-acting element in promoter and enhancer regions
ScTCP24	CAAT-box	TGCCAAC	412	7	-	Petunia hybrida	common cis-acting element in promoter and enhancer regions
ScTCP24	CAAT-box	CAAAT	494	5	-	Pisum sativum	common cis-acting element in promoter and enhancer regions
ScTCP24	CAAT-box	CAAT	499	4	+	Nicotiana glutinosa	common cis-acting element in promoter and enhancer regions
ScTCP24	CAAT-box	CAAT	570	4	-	Nicotiana glutinosa	common cis-acting element in promoter and enhancer regions
ScTCP24	CAAT-box	CAAAT	605	5	-	Pisum sativum	common cis-acting element in promoter and enhancer regions
ScTCP24	CAAT-box	CAAT	610	4	+	Nicotiana glutinosa	common cis-acting element in promoter and enhancer regions
ScTCP24	CAAT-box	CAAAT	643	5	+	Pisum sativum	common cis-acting element in promoter and enhancer regions
ScTCP24	CAAT-box	CAAT	673	4	-	Nicotiana glutinosa	common cis-acting element in promoter and enhancer regions
ScTCP24	CAAT-box	CAAAT	699	5	-	Pisum sativum	common cis-acting element in promoter and enhancer regions
ScTCP24	CAAT-box	CCAAT	713	5	+	Arabidopsis thaliana	common cis-acting element in promoter and enhancer regions
ScTCP24	CAAT-box	CAAT	714	4	+	Nicotiana glutinosa	common cis-acting element in promoter and enhancer regions
ScTCP24	CAAT-box	CAAAT	741	5	+	Pisum sativum	common cis-acting element in promoter and enhancer regions
ScTCP24	CAAT-box	CAAAT	825	5	-	Pisum sativum	common cis-acting element in promoter and enhancer regions
ScTCP24	CAAT-box	CAAAT	838	5	-	Pisum sativum	common cis-acting element in promoter and enhancer regions
ScTCP24	CAAT-box	CAAAT	1063	5	-	Pisum sativum	common cis-acting element in promoter and enhancer regions
ScTCP24	CAAT-box	CAAT	1216	4	-	Nicotiana glutinosa	common cis-acting element in promoter and enhancer regions
ScTCP24	CAAT-box	CAAT	1244	4	-	Nicotiana glutinosa	common cis-acting element in promoter and enhancer regions
ScTCP24	CAAT-box	CAAT	1293	4	+	Nicotiana glutinosa	common cis-acting element in promoter and enhancer regions
ScTCP24	CAAT-box	CAAT	1364	4	+	Nicotiana glutinosa	common cis-acting element in promoter and enhancer regions
ScTCP24	CAAT-box	CAAT	1390	4	+	Nicotiana glutinosa	common cis-acting element in promoter and enhancer regions
ScTCP24	CAAT-box	CAAT	1392	4	-	Nicotiana glutinosa	common cis-acting element in promoter and enhancer regions
ScTCP24	CAAT-box	CAAT	1411	4	-	Nicotiana glutinosa	common cis-acting element in promoter and enhancer regions
ScTCP24	CAAT-box	CCAAT	1424	5	-	Arabidopsis thaliana	common cis-acting element in promoter and enhancer regions
ScTCP24	CAAT-box	CCAAT	1480	5	+	Arabidopsis thaliana	common cis-acting element in promoter and enhancer regions
ScTCP24	CAAT-box	CAAT	1481	4	+	Nicotiana glutinosa	common cis-acting element in promoter and enhancer regions
ScTCP24	CAAT-box	CAAT	1515	4	+	Nicotiana glutinosa	common cis-acting element in promoter and enhancer regions
ScTCP24	CAAT-box	CAAAT	1584	5	-	Pisum sativum	common cis-acting element in promoter and enhancer regions
ScTCP24	CAAT-box	CCAAT	1656	5	-	Arabidopsis thaliana	common cis-acting element in promoter and enhancer regions
ScTCP24	CAAT-box	CAAT	1721	4	-	Nicotiana glutinosa	common cis-acting element in promoter and enhancer regions
ScTCP24	CAAT-box	CAAAT	1736	5	-	Pisum sativum	common cis-acting element in promoter and enhancer regions
ScTCP24	CAAT-box	CAAAT	1765	5	-	Pisum sativum	common cis-acting element in promoter and enhancer regions
ScTCP24	CAAT-box	CCAAT	1869	5	+	Arabidopsis thaliana	common cis-acting element in promoter and enhancer regions
ScTCP24	CAAT-box	CAAT	1870	4	+	Nicotiana glutinosa	common cis-acting element in promoter and enhancer regions
ScTCP24	CAAT-box	CAAAT	1990	5	+	Pisum sativum	common cis-acting element in promoter and enhancer regions
ScTCP24	CAAT-box	CCAAT	1995	5	+	Arabidopsis thaliana	common cis-acting element in promoter and enhancer regions
ScTCP24	CAAT-box	CAAT	1996	4	+	Nicotiana glutinosa	common cis-acting element in promoter and enhancer regions
ScTCP24	3-AF1 binding site	TAAGAGAGGAA	861	10	-	Solanum tuberosum
ScTCP24	TCT-motif	TCTTAC	1020	6	-	Arabidopsis thaliana	part of a light responsive element
ScTCP24	TCT-motif	TCTTAC	1255	6	+	Arabidopsis thaliana	part of a light responsive element
ScTCP24	Unnamed__4	CTCC	69	4	+	Petroselinum hortense
ScTCP24	Unnamed__4	CTCC	681	4	-	Petroselinum hortense
ScTCP24	Unnamed__4	CTCC	942	4	-	Petroselinum hortense
ScTCP24	Unnamed__4	CTCC	1112	4	-	Petroselinum hortense
ScTCP24	Unnamed__4	CTCC	1151	4	+	Petroselinum hortense
ScTCP24	Unnamed__4	CTCC	1532	4	-	Petroselinum hortense
ScTCP24	Unnamed__4	CTCC	1550	4	+	Petroselinum hortense
ScTCP24	Unnamed__4	CTCC	1554	4	+	Petroselinum hortense
ScTCP24	Unnamed__4	CTCC	1561	4	+	Petroselinum hortense
ScTCP24	Unnamed__4	CTCC	1786	4	-	Petroselinum hortense
ScTCP24	Unnamed__4	CTCC	1891	4	-	Petroselinum hortense
ScTCP24	ATCT-motif	AATCTAATCC	1192	9	+	Pisum sativum	part of a conserved DNA module involved in light responsiveness
ScTCP24	WRE3	CCACCT	798	6	+	Pisum sativum
ScTCP24	WRE3	CCACCT	915	6	-	Pisum sativum
ScTCP24	DRE core	GCCGAC	1947	6	+	Arabidopsis thaliana
ScTCP24	Myc	TCTCTTA	865	7	+	Arabidopsis thaliana
ScTCP24	TCA-element	CCATCTTTTT	1491	9	+	Nicotiana tabacum	cis-acting element involved in salicylic acid responsiveness
ScTCP25	TCA	TCATCTTCAT	1943	9	+	Pisum sativum
ScTCP25	ABRE	ACGTG	286	5	+	Arabidopsis thaliana	cis-acting element involved in the abscisic acid responsiveness
ScTCP25	ABRE	ACGTG	828	5	+	Arabidopsis thaliana	cis-acting element involved in the abscisic acid responsiveness
ScTCP25	ABRE	ACGTG	1414	5	-	Arabidopsis thaliana	cis-acting element involved in the abscisic acid responsiveness
ScTCP25	AAGAA-motif	GAAAGAA	1515	7	+	Avena sativa
ScTCP25	MYC	CATTTG	157	6	+	Arabidopsis thaliana
ScTCP25	MYC	CATTTG	417	6	+	Arabidopsis thaliana
ScTCP25	MYC	CATTTG	510	6	+	Arabidopsis thaliana
ScTCP25	MYC	CATTTG	575	6	-	Arabidopsis thaliana
ScTCP25	MYC	CATGTG	1243	6	-	Arabidopsis thaliana
ScTCP25	MYC	CATTTG	1308	6	+	Arabidopsis thaliana
ScTCP25	MYC	CATGTG	1402	6	-	Arabidopsis thaliana
ScTCP25	MYC	CATTTG	1453	6	-	Arabidopsis thaliana
ScTCP25	MYC	CATTTG	1542	6	-	Arabidopsis thaliana
ScTCP25	TATA-box	TATATA	863	6	+	Arabidopsis thaliana	core promoter element around -30 of transcription start
ScTCP25	TATA-box	ATATAA	864	6	+	Brassica oleracea	core promoter element around -30 of transcription start
ScTCP25	TATA-box	TATA	865	4	+	Arabidopsis thaliana	core promoter element around -30 of transcription start
ScTCP25	TATA-box	TATACA	1219	6	-	Helianthus annuus	core promoter element around -30 of transcription start
ScTCP25	TATA-box	TATA	1221	4	-	Arabidopsis thaliana	core promoter element around -30 of transcription start
ScTCP25	TATA-box	TACAAAA	1507	7	+	Oryza sativa	core promoter element around -30 of transcription start
ScTCP25	TATA-box	TATA	1535	4	-	Arabidopsis thaliana	core promoter element around -30 of transcription start
ScTCP25	TATA-box	ATATAT	1587	6	-	Brassica napus	core promoter element around -30 of transcription start
ScTCP25	TATA-box	TATA	1588	4	-	Arabidopsis thaliana	core promoter element around -30 of transcription start
ScTCP25	TATA-box	TATA	1646	4	-	Arabidopsis thaliana	core promoter element around -30 of transcription start
ScTCP25	dOCT	CTCGGATC	70	8	+	Zea mays
ScTCP25	G-Box	CACGTT	285	6	-	Pisum sativum	cis-acting regulatory element involved in light responsiveness
ScTCP25	G-Box	TCCACATGGCA	1400	10	+	Triticum aestivum	cis-acting regulatory element involved in light responsiveness
ScTCP25	Myb-binding site	CAACAG	537	6	-	Nicotiana tabacum
ScTCP25	STRE	AGGGG	169	5	+	Arabidopsis thaliana
ScTCP25	STRE	AGGGG	1690	5	-	Arabidopsis thaliana
ScTCP25	CCGTCC motif	CCGTCC	359	6	-	Nicotiana tabacum
ScTCP25	CCGTCC motif	CCGTCC	1273	6	+	Nicotiana tabacum
ScTCP25	LTR	CCGAAA	1019	6	+	Hordeum vulgare	cis-acting element involved in low-temperature responsiveness
ScTCP25	GATA-motif	GATAGGG	1620	7	-	Pisum sativum	part of a light responsive element
ScTCP25	MYB	CAACCA	319	6	-	Arabidopsis thaliana
ScTCP25	MYB	CAACAG	537	6	-	Arabidopsis thaliana
ScTCP25	MYB	CAACCA	1881	6	-	Arabidopsis thaliana
ScTCP25	CGTCA-motif	CGTCA	737	5	+	Hordeum vulgare	cis-acting regulatory element involved in the MeJA-responsiveness
ScTCP25	CGTCA-motif	CGTCA	1050	5	+	Hordeum vulgare	cis-acting regulatory element involved in the MeJA-responsiveness
ScTCP25	AT~TATA-box	TATATA	863	6	+	Arabidopsis thaliana
ScTCP25	A-box	CCGTCC	359	6	-	Petroselinum crispum	sequence conserved in alpha-amylase promoters
ScTCP25	A-box	CCGTCC	1273	6	+	Petroselinum crispum	sequence conserved in alpha-amylase promoters
ScTCP25	TGACG-motif	TGACG	737	5	-	Hordeum vulgare	cis-acting regulatory element involved in the MeJA-responsiveness
ScTCP25	TGACG-motif	TGACG	1050	5	-	Hordeum vulgare	cis-acting regulatory element involved in the MeJA-responsiveness
ScTCP25	G-box	CACGTC	827	6	-	Zea mays	cis-acting regulatory element involved in light responsiveness
ScTCP25	G-box	TACGTG	1414	6	-	Arabidopsis thaliana	cis-acting regulatory element involved in light responsiveness
ScTCP25	ABRE3a	TACGTG	1414	6	-	Zea mays
ScTCP25	Sp1	GGGCGG	1269	6	-	Oryza sativa	light responsive element
ScTCP25	CCAAT-box	CAACGG	1176	6	+	Hordeum vulgare
ScTCP25	ARE	AAACCA	1652	6	-	Zea mays	cis-acting regulatory element essential for the anaerobic induction
ScTCP25	ARE	AAACCA	1893	6	-	Zea mays	cis-acting regulatory element essential for the anaerobic induction
ScTCP25	CCGTCC-box	CCGTCC	359	6	-	Petroselinum hortense
ScTCP25	CCGTCC-box	CCGTCC	1273	6	+	Petroselinum hortense
ScTCP25	ABRE4	CACGTA	1414	6	+	Zea mays
ScTCP25	3-AF3 binding site	CACTATCTAAC	1975	10	+	Pisum sativum	part of a conserved DNA module array (CMA3)
ScTCP25	MYB recognition site	CCGTTG	1176	6	-	Arabidopsis thaliana
ScTCP25	I-box	cCATATCCAAT	136	10	-	Flaveria trinervia	part of a light responsive element
ScTCP25	as-1	TGACG	737	5	-	Arabidopsis thaliana
ScTCP25	as-1	TGACG	1050	5	-	Arabidopsis thaliana
ScTCP25	TATC-box	TATCCCA	1186	7	+	Oryza sativa	cis-acting element involved in gibberellin-responsiveness
ScTCP25	TATC-box	TATCCCA	1957	7	+	Oryza sativa	cis-acting element involved in gibberellin-responsiveness
ScTCP25	DRE core	GCCGAC	1095	6	-	Arabidopsis thaliana
ScTCP25	CAAT-box	CAAT	36	4	+	Nicotiana glutinosa	common cis-acting element in promoter and enhancer regions
ScTCP25	CAAT-box	CAAT	66	4	-	Nicotiana glutinosa	common cis-acting element in promoter and enhancer regions
ScTCP25	CAAT-box	CCAAT	136	5	-	Arabidopsis thaliana	common cis-acting element in promoter and enhancer regions
ScTCP25	CAAT-box	CAAAT	158	5	-	Pisum sativum	common cis-acting element in promoter and enhancer regions
ScTCP25	CAAT-box	CAAAT	240	5	-	Pisum sativum	common cis-acting element in promoter and enhancer regions
ScTCP25	CAAT-box	CAAT	275	4	+	Nicotiana glutinosa	common cis-acting element in promoter and enhancer regions
ScTCP25	CAAT-box	CAAAT	418	5	-	Pisum sativum	common cis-acting element in promoter and enhancer regions
ScTCP25	CAAT-box	CAAAT	511	5	-	Pisum sativum	common cis-acting element in promoter and enhancer regions
ScTCP25	CAAT-box	CCAAT	523	5	+	Arabidopsis thaliana	common cis-acting element in promoter and enhancer regions
ScTCP25	CAAT-box	CAAT	524	4	+	Nicotiana glutinosa	common cis-acting element in promoter and enhancer regions
ScTCP25	CAAT-box	CAAAT	532	5	-	Pisum sativum	common cis-acting element in promoter and enhancer regions
ScTCP25	CAAT-box	CAAAT	575	5	+	Pisum sativum	common cis-acting element in promoter and enhancer regions
ScTCP25	CAAT-box	CAAT	623	4	-	Nicotiana glutinosa	common cis-acting element in promoter and enhancer regions
ScTCP25	CAAT-box	CAAAT	852	5	-	Pisum sativum	common cis-acting element in promoter and enhancer regions
ScTCP25	CAAT-box	CAAAT	869	5	-	Pisum sativum	common cis-acting element in promoter and enhancer regions
ScTCP25	CAAT-box	CAAT	875	4	-	Nicotiana glutinosa	common cis-acting element in promoter and enhancer regions
ScTCP25	CAAT-box	CAAT	887	4	-	Nicotiana glutinosa	common cis-acting element in promoter and enhancer regions
ScTCP25	CAAT-box	CAAAT	898	5	-	Pisum sativum	common cis-acting element in promoter and enhancer regions
ScTCP25	CAAT-box	CAAAT	910	5	-	Pisum sativum	common cis-acting element in promoter and enhancer regions
ScTCP25	CAAT-box	CAAAT	991	5	-	Pisum sativum	common cis-acting element in promoter and enhancer regions
ScTCP25	CAAT-box	CAAAT	1182	5	+	Pisum sativum	common cis-acting element in promoter and enhancer regions
ScTCP25	CAAT-box	CAAAT	1225	5	+	Pisum sativum	common cis-acting element in promoter and enhancer regions
ScTCP25	CAAT-box	CCAAT	1252	5	-	Arabidopsis thaliana	common cis-acting element in promoter and enhancer regions
ScTCP25	CAAT-box	CAAT	1290	4	-	Nicotiana glutinosa	common cis-acting element in promoter and enhancer regions
ScTCP25	CAAT-box	CAAAT	1309	5	-	Pisum sativum	common cis-acting element in promoter and enhancer regions
ScTCP25	CAAT-box	CAAT	1319	4	+	Nicotiana glutinosa	common cis-acting element in promoter and enhancer regions
ScTCP25	CAAT-box	CAAAT	1453	5	+	Pisum sativum	common cis-acting element in promoter and enhancer regions
ScTCP25	CAAT-box	CAAT	1461	4	-	Nicotiana glutinosa	common cis-acting element in promoter and enhancer regions
ScTCP25	CAAT-box	CAAT	1502	4	+	Nicotiana glutinosa	common cis-acting element in promoter and enhancer regions
ScTCP25	CAAT-box	CAAAT	1542	5	+	Pisum sativum	common cis-acting element in promoter and enhancer regions
ScTCP25	CAAT-box	CAAT	1548	4	+	Nicotiana glutinosa	common cis-acting element in promoter and enhancer regions
ScTCP25	CAAT-box	CCAAT	1584	5	+	Arabidopsis thaliana	common cis-acting element in promoter and enhancer regions
ScTCP25	CAAT-box	CAAT	1585	4	+	Nicotiana glutinosa	common cis-acting element in promoter and enhancer regions
ScTCP25	CAAT-box	CAAT	1797	4	-	Nicotiana glutinosa	common cis-acting element in promoter and enhancer regions
ScTCP25	CAAT-box	CAAAT	1918	5	-	Pisum sativum	common cis-acting element in promoter and enhancer regions
ScTCP25	CAAT-box	CAAT	1951	4	-	Nicotiana glutinosa	common cis-acting element in promoter and enhancer regions
ScTCP25	CAT-box	GCCACT	218	6	-	Arabidopsis thaliana	cis-acting regulatory element related to meristem expression
ScTCP25	CAT-box	GCCACT	1899	6	+	Arabidopsis thaliana	cis-acting regulatory element related to meristem expression
ScTCP25	CAT-box	GCCACT	1973	6	+	Arabidopsis thaliana	cis-acting regulatory element related to meristem expression
ScTCP25	Unnamed__4	CTCC	248	4	+	Petroselinum hortense
ScTCP25	Unnamed__4	CTCC	301	4	+	Petroselinum hortense
ScTCP25	Unnamed__4	CTCC	333	4	+	Petroselinum hortense
ScTCP25	Unnamed__4	CTCC	449	4	-	Petroselinum hortense
ScTCP25	Unnamed__4	CTCC	460	4	+	Petroselinum hortense
ScTCP25	Unnamed__4	CTCC	481	4	-	Petroselinum hortense
ScTCP25	Unnamed__4	CTCC	521	4	+	Petroselinum hortense
ScTCP25	Unnamed__4	CTCC	742	4	-	Petroselinum hortense
ScTCP25	Unnamed__4	CTCC	790	4	-	Petroselinum hortense
ScTCP25	Unnamed__4	CTCC	801	4	-	Petroselinum hortense
ScTCP25	Unnamed__4	CTCC	1267	4	+	Petroselinum hortense
ScTCP25	Unnamed__4	CTCC	1392	4	+	Petroselinum hortense
ScTCP25	Unnamed__4	CTCC	1598	4	+	Petroselinum hortense
ScTCP25	Unnamed__4	CTCC	1674	4	+	Petroselinum hortense
ScTCP25	Unnamed__4	CTCC	1698	4	+	Petroselinum hortense
ScTCP25	Unnamed__4	CTCC	1701	4	+	Petroselinum hortense
ScTCP25	Unnamed__4	CTCC	1714	4	+	Petroselinum hortense
ScTCP25	Unnamed__4	CTCC	1717	4	+	Petroselinum hortense
ScTCP25	Unnamed__4	CTCC	1762	4	-	Petroselinum hortense
ScTCP25	Unnamed__4	CTCC	1849	4	+	Petroselinum hortense
ScTCP25	Unnamed__4	CTCC	1923	4	-	Petroselinum hortense
ScTCP25	TCT-motif	TCTTAC	1780	6	-	Arabidopsis thaliana	part of a light responsive element
ScTCP25	Box 4	ATTAAT	921	6	+	Petroselinum crispum	part of a conserved DNA module involved in light responsiveness
ScTCP25	Box 4	ATTAAT	1591	6	-	Petroselinum crispum	part of a conserved DNA module involved in light responsiveness
ScTCP5	I-box	AGATAAGG	75	8	-	Triticum aestivum	part of a light responsive element
ScTCP5	I-box	AGATAAGG	372	8	+	Triticum aestivum	part of a light responsive element
ScTCP5	GC-motif	CCCCCG	1489	6	+	Zea mays
ScTCP5	GC-motif	CCCCCG	1717	6	-	Zea mays
ScTCP5	GC-motif	CCCCCG	1735	6	-	Zea mays
ScTCP5	GC-motif	CCCCCG	1912	6	+	Zea mays
ScTCP5	as-1	TGACG	142	5	+	Arabidopsis thaliana
ScTCP5	as-1	TGACG	160	5	-	Arabidopsis thaliana
ScTCP5	as-1	TGACG	177	5	+	Arabidopsis thaliana
ScTCP5	as-1	TGACG	195	5	-	Arabidopsis thaliana
ScTCP5	as-1	TGACG	271	5	-	Arabidopsis thaliana
ScTCP5	as-1	TGACG	306	5	-	Arabidopsis thaliana
ScTCP5	as-1	TGACG	1297	5	+	Arabidopsis thaliana
ScTCP5	Unnamed__4	CTCC	20	4	+	Petroselinum hortense
ScTCP5	Unnamed__4	CTCC	535	4	+	Petroselinum hortense
ScTCP5	Unnamed__4	CTCC	619	4	-	Petroselinum hortense
ScTCP5	Unnamed__4	CTCC	1156	4	-	Petroselinum hortense
ScTCP5	Unnamed__4	CTCC	1197	4	+	Petroselinum hortense
ScTCP5	Unnamed__4	CTCC	1239	4	+	Petroselinum hortense
ScTCP5	Unnamed__4	CTCC	1268	4	+	Petroselinum hortense
ScTCP5	Unnamed__4	CTCC	1307	4	-	Petroselinum hortense
ScTCP5	Unnamed__4	CTCC	1323	4	-	Petroselinum hortense
ScTCP5	Unnamed__4	CTCC	1389	4	+	Petroselinum hortense
ScTCP5	Unnamed__4	CTCC	1403	4	+	Petroselinum hortense
ScTCP5	Unnamed__4	CTCC	1411	4	+	Petroselinum hortense
ScTCP5	Unnamed__4	CTCC	1419	4	+	Petroselinum hortense
ScTCP5	Unnamed__4	CTCC	1448	4	-	Petroselinum hortense
ScTCP5	Unnamed__4	CTCC	1474	4	+	Petroselinum hortense
ScTCP5	Unnamed__4	CTCC	1481	4	+	Petroselinum hortense
ScTCP5	Unnamed__4	CTCC	1485	4	+	Petroselinum hortense
ScTCP5	Unnamed__4	CTCC	1559	4	+	Petroselinum hortense
ScTCP5	Unnamed__4	CTCC	1564	4	+	Petroselinum hortense
ScTCP5	Unnamed__4	CTCC	1609	4	+	Petroselinum hortense
ScTCP5	Unnamed__4	CTCC	1619	4	+	Petroselinum hortense
ScTCP5	Unnamed__4	CTCC	1704	4	-	Petroselinum hortense
ScTCP5	Unnamed__4	CTCC	1776	4	-	Petroselinum hortense
ScTCP5	Unnamed__4	CTCC	1788	4	-	Petroselinum hortense
ScTCP5	Unnamed__4	CTCC	1794	4	-	Petroselinum hortense
ScTCP5	Unnamed__4	CTCC	1797	4	-	Petroselinum hortense
ScTCP5	Unnamed__4	CTCC	1823	4	-	Petroselinum hortense
ScTCP5	Unnamed__4	CTCC	1838	4	-	Petroselinum hortense
ScTCP5	Unnamed__4	CTCC	1909	4	+	Petroselinum hortense
ScTCP5	Unnamed__4	CTCC	1941	4	+	Petroselinum hortense
ScTCP5	Box 4	ATTAAT	488	6	+	Petroselinum crispum	part of a conserved DNA module involved in light responsiveness
ScTCP5	CAAT-box	CAAAT	5	5	+	Pisum sativum	common cis-acting element in promoter and enhancer regions
ScTCP5	CAAT-box	CAAT	13	4	+	Nicotiana glutinosa	common cis-acting element in promoter and enhancer regions
ScTCP5	CAAT-box	CAAT	32	4	-	Nicotiana glutinosa	common cis-acting element in promoter and enhancer regions
ScTCP5	CAAT-box	CAAAT	95	5	+	Pisum sativum	common cis-acting element in promoter and enhancer regions
ScTCP5	CAAT-box	CAAAT	204	5	-	Pisum sativum	common cis-acting element in promoter and enhancer regions
ScTCP5	CAAT-box	CAAAT	472	5	+	Pisum sativum	common cis-acting element in promoter and enhancer regions
ScTCP5	CAAT-box	CCAAT	480	5	-	Arabidopsis thaliana	common cis-acting element in promoter and enhancer regions
ScTCP5	CAAT-box	CAAT	492	4	-	Nicotiana glutinosa	common cis-acting element in promoter and enhancer regions
ScTCP5	CAAT-box	CAAAT	600	5	+	Pisum sativum	common cis-acting element in promoter and enhancer regions
ScTCP5	CAAT-box	CCAAT	661	5	+	Arabidopsis thaliana	common cis-acting element in promoter and enhancer regions
ScTCP5	CAAT-box	CAAT	662	4	+	Nicotiana glutinosa	common cis-acting element in promoter and enhancer regions
ScTCP5	CAAT-box	CCAAT	664	5	-	Arabidopsis thaliana	common cis-acting element in promoter and enhancer regions
ScTCP5	CAAT-box	CCAAT	854	5	+	Arabidopsis thaliana	common cis-acting element in promoter and enhancer regions
ScTCP5	CAAT-box	CAAT	855	4	+	Nicotiana glutinosa	common cis-acting element in promoter and enhancer regions
ScTCP5	CAAT-box	CAAAT	918	5	+	Pisum sativum	common cis-acting element in promoter and enhancer regions
ScTCP5	CAAT-box	CAAT	928	4	-	Nicotiana glutinosa	common cis-acting element in promoter and enhancer regions
ScTCP5	CAAT-box	CAAT	956	4	+	Nicotiana glutinosa	common cis-acting element in promoter and enhancer regions
ScTCP5	CAAT-box	CCAAT	968	5	+	Arabidopsis thaliana	common cis-acting element in promoter and enhancer regions
ScTCP5	CAAT-box	CAAT	969	4	+	Nicotiana glutinosa	common cis-acting element in promoter and enhancer regions
ScTCP5	CAAT-box	CAAT	971	4	-	Nicotiana glutinosa	common cis-acting element in promoter and enhancer regions
ScTCP5	CAAT-box	CCAAT	988	5	+	Arabidopsis thaliana	common cis-acting element in promoter and enhancer regions
ScTCP5	CAAT-box	CAAT	989	4	+	Nicotiana glutinosa	common cis-acting element in promoter and enhancer regions
ScTCP5	CAAT-box	CCAAT	999	5	-	Arabidopsis thaliana	common cis-acting element in promoter and enhancer regions
ScTCP5	CAAT-box	CAAT	1182	4	+	Nicotiana glutinosa	common cis-acting element in promoter and enhancer regions
ScTCP5	CAAT-box	CAAT	1295	4	-	Nicotiana glutinosa	common cis-acting element in promoter and enhancer regions
ScTCP5	CAAT-box	CAAAT	1357	5	+	Pisum sativum	common cis-acting element in promoter and enhancer regions
ScTCP5	CAAT-box	CAAT	1468	4	+	Nicotiana glutinosa	common cis-acting element in promoter and enhancer regions
ScTCP5	CAAT-box	CCAAT	1524	5	+	Arabidopsis thaliana	common cis-acting element in promoter and enhancer regions
ScTCP5	CAAT-box	CAAT	1525	4	+	Nicotiana glutinosa	common cis-acting element in promoter and enhancer regions
ScTCP5	CAAT-box	CAAT	1536	4	-	Nicotiana glutinosa	common cis-acting element in promoter and enhancer regions
ScTCP5	CAAT-box	CCAAT	1701	5	-	Arabidopsis thaliana	common cis-acting element in promoter and enhancer regions
ScTCP5	WRE3	CCACCT	422	6	-	Pisum sativum
ScTCP5	WRE3	CCACCT	827	6	-	Pisum sativum
ScTCP5	MBS	CAACTG	512	6	-	Arabidopsis thaliana	MYB binding site involved in drought-inducibility
ScTCP5	MBS	CAACTG	1151	6	+	Arabidopsis thaliana	MYB binding site involved in drought-inducibility
ScTCP5	MYB-like sequence	TAACCA	482	6	-	Arabidopsis thaliana
ScTCP5	MYB-like sequence	TAACCA	1120	6	+	Arabidopsis thaliana
ScTCP5	AE-box	AGAAACAA	837	8	+	Arabidopsis thaliana	part of a module for light response
ScTCP5	AE-box	AGAAACAA	865	8	+	Arabidopsis thaliana	part of a module for light response
ScTCP5	CCGTCC motif	CCGTCC	1498	6	+	Nicotiana tabacum
ScTCP5	Unnamed__2	CCCCGG	148	6	-	Zea mays
ScTCP5	Unnamed__2	CCCCGG	265	6	-	Zea mays
ScTCP5	Unnamed__2	CCCCGG	299	6	+	Zea mays
ScTCP5	Unnamed__2	CCCCGG	1734	6	-	Zea mays
ScTCP5	Unnamed__2	CCCCGG	1763	6	-	Zea mays
ScTCP5	STRE	AGGGG	131	5	-	Arabidopsis thaliana
ScTCP5	STRE	AGGGG	1504	5	-	Arabidopsis thaliana
ScTCP5	STRE	AGGGG	1596	5	-	Arabidopsis thaliana
ScTCP5	STRE	AGGGG	1918	5	-	Arabidopsis thaliana
ScTCP5	Myb-binding site	CAACAG	1022	6	+	Nicotiana tabacum
ScTCP5	Unnamed__16	GCTGCCCGTC	1298	9	-	Zea mays
ScTCP5	Unnamed__16	GCTGCCCGTC	1812	9	-	Zea mays
ScTCP5	TATA-box	ccTATAAAaa	906	9	-	Arabidopsis thaliana	core promoter element around -30 of transcription start
ScTCP5	MYC	CATTTG	95	6	-	Arabidopsis thaliana
ScTCP5	MYC	CAATTG	662	6	+	Arabidopsis thaliana
ScTCP5	MYC	CATTTG	918	6	-	Arabidopsis thaliana
ScTCP5	MYC	CAATTG	969	6	+	Arabidopsis thaliana
ScTCP5	MYC	CATGTG	1075	6	-	Arabidopsis thaliana
ScTCP5	dOCT	CTCGGATC	1746	8	-	Zea mays
ScTCP5	ARE	AAACCA	650	6	-	Zea mays	cis-acting regulatory element essential for the anaerobic induction
ScTCP5	ARE	AAACCA	1641	6	-	Zea mays	cis-acting regulatory element essential for the anaerobic induction
ScTCP5	CCGTCC-box	CCGTCC	1498	6	+	Petroselinum hortense
ScTCP5	Myb	CAACTG	512	6	-	Arabidopsis thaliana
ScTCP5	Myb	CAACTG	1151	6	+	Arabidopsis thaliana
ScTCP5	Sp1	GGGCGG	1915	6	-	Oryza sativa	light responsive element
ScTCP5	TGACG-motif	TGACG	142	5	+	Hordeum vulgare	cis-acting regulatory element involved in the MeJA-responsiveness
ScTCP5	TGACG-motif	TGACG	160	5	-	Hordeum vulgare	cis-acting regulatory element involved in the MeJA-responsiveness
ScTCP5	TGACG-motif	TGACG	177	5	+	Hordeum vulgare	cis-acting regulatory element involved in the MeJA-responsiveness
ScTCP5	TGACG-motif	TGACG	195	5	-	Hordeum vulgare	cis-acting regulatory element involved in the MeJA-responsiveness
ScTCP5	TGACG-motif	TGACG	271	5	-	Hordeum vulgare	cis-acting regulatory element involved in the MeJA-responsiveness
ScTCP5	TGACG-motif	TGACG	306	5	-	Hordeum vulgare	cis-acting regulatory element involved in the MeJA-responsiveness
ScTCP5	TGACG-motif	TGACG	1297	5	+	Hordeum vulgare	cis-acting regulatory element involved in the MeJA-responsiveness
ScTCP5	A-box	CCGTCC	1498	6	+	Petroselinum crispum	sequence conserved in alpha-amylase promoters
ScTCP5	GT1-motif	GGTTAAT	483	7	+	Avena sativa	light responsive element
ScTCP5	G-box	CACGAC	445	6	+	Zea mays	cis-acting regulatory element involved in light responsiveness
ScTCP5	G-box	CACGAC	595	6	+	Zea mays	cis-acting regulatory element involved in light responsiveness
ScTCP5	MYB	TAACCA	482	6	-	Arabidopsis thaliana
ScTCP5	MYB	CAACCA	506	6	-	Arabidopsis thaliana
ScTCP5	MYB	CAACCA	1001	6	-	Arabidopsis thaliana
ScTCP5	MYB	CAACAG	1022	6	+	Arabidopsis thaliana
ScTCP5	MYB	TAACCA	1120	6	+	Arabidopsis thaliana
ScTCP5	CGTCA-motif	CGTCA	142	5	-	Hordeum vulgare	cis-acting regulatory element involved in the MeJA-responsiveness
ScTCP5	CGTCA-motif	CGTCA	160	5	+	Hordeum vulgare	cis-acting regulatory element involved in the MeJA-responsiveness
ScTCP5	CGTCA-motif	CGTCA	177	5	-	Hordeum vulgare	cis-acting regulatory element involved in the MeJA-responsiveness
ScTCP5	CGTCA-motif	CGTCA	195	5	+	Hordeum vulgare	cis-acting regulatory element involved in the MeJA-responsiveness
ScTCP5	CGTCA-motif	CGTCA	271	5	+	Hordeum vulgare	cis-acting regulatory element involved in the MeJA-responsiveness
ScTCP5	CGTCA-motif	CGTCA	306	5	+	Hordeum vulgare	cis-acting regulatory element involved in the MeJA-responsiveness
ScTCP5	CGTCA-motif	CGTCA	1297	5	-	Hordeum vulgare	cis-acting regulatory element involved in the MeJA-responsiveness
ScTCP6	CAAT-box	CAAT	7	4	+	Nicotiana glutinosa	common cis-acting element in promoter and enhancer regions
ScTCP6	CAAT-box	CAAAT	18	5	+	Pisum sativum	common cis-acting element in promoter and enhancer regions
ScTCP6	CAAT-box	CAAAT	98	5	+	Pisum sativum	common cis-acting element in promoter and enhancer regions
ScTCP6	CAAT-box	CAAT	116	4	-	Nicotiana glutinosa	common cis-acting element in promoter and enhancer regions
ScTCP6	CAAT-box	CAAAT	167	5	+	Pisum sativum	common cis-acting element in promoter and enhancer regions
ScTCP6	CAAT-box	CAAT	274	4	+	Nicotiana glutinosa	common cis-acting element in promoter and enhancer regions
ScTCP6	CAAT-box	CAAT	276	4	-	Nicotiana glutinosa	common cis-acting element in promoter and enhancer regions
ScTCP6	CAAT-box	CAAT	296	4	-	Nicotiana glutinosa	common cis-acting element in promoter and enhancer regions
ScTCP6	CAAT-box	CCAAT	304	5	+	Arabidopsis thaliana	common cis-acting element in promoter and enhancer regions
ScTCP6	CAAT-box	CAAT	305	4	+	Nicotiana glutinosa	common cis-acting element in promoter and enhancer regions
ScTCP6	CAAT-box	AGCTCAATTTCA	387	11	+	Daucus carota	common cis-acting element in promoter and enhancer regions
ScTCP6	CAAT-box	CAAT	600	4	-	Nicotiana glutinosa	common cis-acting element in promoter and enhancer regions
ScTCP6	CAAT-box	CAAAT	922	5	-	Pisum sativum	common cis-acting element in promoter and enhancer regions
ScTCP6	CAAT-box	CAAAT	947	5	-	Pisum sativum	common cis-acting element in promoter and enhancer regions
ScTCP6	CAAT-box	CAAAT	1050	5	-	Pisum sativum	common cis-acting element in promoter and enhancer regions
ScTCP6	CAAT-box	CAAT	1088	4	+	Nicotiana glutinosa	common cis-acting element in promoter and enhancer regions
ScTCP6	CAAT-box	CAAT	1397	4	+	Nicotiana glutinosa	common cis-acting element in promoter and enhancer regions
ScTCP6	CAAT-box	CCAAT	1432	5	+	Arabidopsis thaliana	common cis-acting element in promoter and enhancer regions
ScTCP6	CAAT-box	CAAT	1433	4	+	Nicotiana glutinosa	common cis-acting element in promoter and enhancer regions
ScTCP6	CAAT-box	CCAAT	1457	5	+	Arabidopsis thaliana	common cis-acting element in promoter and enhancer regions
ScTCP6	CAAT-box	CAAT	1458	4	+	Nicotiana glutinosa	common cis-acting element in promoter and enhancer regions
ScTCP6	CAAT-box	CAAT	1481	4	+	Nicotiana glutinosa	common cis-acting element in promoter and enhancer regions
ScTCP6	CAAT-box	CCAAT	1718	5	+	Arabidopsis thaliana	common cis-acting element in promoter and enhancer regions
ScTCP6	CAAT-box	CAAT	1719	4	+	Nicotiana glutinosa	common cis-acting element in promoter and enhancer regions
ScTCP6	CAAT-box	CAAT	1826	4	-	Nicotiana glutinosa	common cis-acting element in promoter and enhancer regions
ScTCP6	CAAT-box	CAAT	1904	4	+	Nicotiana glutinosa	common cis-acting element in promoter and enhancer regions
ScTCP6	CAT-box	GCCACT	36	6	+	Arabidopsis thaliana	cis-acting regulatory element related to meristem expression
ScTCP6	Unnamed__4	CTCC	30	4	+	Petroselinum hortense
ScTCP6	Unnamed__4	CTCC	121	4	+	Petroselinum hortense
ScTCP6	Unnamed__4	CTCC	173	4	-	Petroselinum hortense
ScTCP6	Unnamed__4	CTCC	202	4	-	Petroselinum hortense
ScTCP6	Unnamed__4	CTCC	477	4	-	Petroselinum hortense
ScTCP6	Unnamed__4	CTCC	490	4	-	Petroselinum hortense
ScTCP6	Unnamed__4	CTCC	531	4	-	Petroselinum hortense
ScTCP6	Unnamed__4	CTCC	694	4	+	Petroselinum hortense
ScTCP6	Unnamed__4	CTCC	774	4	-	Petroselinum hortense
ScTCP6	Unnamed__4	CTCC	811	4	-	Petroselinum hortense
ScTCP6	Unnamed__4	CTCC	842	4	-	Petroselinum hortense
ScTCP6	Unnamed__4	CTCC	880	4	+	Petroselinum hortense
ScTCP6	Unnamed__4	CTCC	960	4	-	Petroselinum hortense
ScTCP6	Unnamed__4	CTCC	1183	4	+	Petroselinum hortense
ScTCP6	Unnamed__4	CTCC	1198	4	+	Petroselinum hortense
ScTCP6	Unnamed__4	CTCC	1201	4	+	Petroselinum hortense
ScTCP6	Unnamed__4	CTCC	1217	4	-	Petroselinum hortense
ScTCP6	Unnamed__4	CTCC	1610	4	-	Petroselinum hortense
ScTCP6	Unnamed__4	CTCC	1621	4	-	Petroselinum hortense
ScTCP6	Unnamed__4	CTCC	1646	4	+	Petroselinum hortense
ScTCP6	Unnamed__4	CTCC	1713	4	+	Petroselinum hortense
ScTCP6	Unnamed__4	CTCC	1987	4	-	Petroselinum hortense
ScTCP6	Box 4	ATTAAT	988	6	+	Petroselinum crispum	part of a conserved DNA module involved in light responsiveness
ScTCP6	Box 4	ATTAAT	1326	6	-	Petroselinum crispum	part of a conserved DNA module involved in light responsiveness
ScTCP6	MBS	CAACTG	1672	6	-	Arabidopsis thaliana	MYB binding site involved in drought-inducibility
ScTCP6	WRE3	CCACCT	1612	6	-	Pisum sativum
ScTCP6	TCA-element	CCATCTTTTT	324	9	-	Nicotiana tabacum	cis-acting element involved in salicylic acid responsiveness
ScTCP6	GC-motif	CCCCCG	527	6	-	Zea mays
ScTCP6	GC-motif	CCCCCG	1123	6	+	Zea mays
ScTCP6	GC-motif	CCCCCG	1785	6	+	Zea mays
ScTCP6	as-1	TGACG	1495	5	+	Arabidopsis thaliana
ScTCP6	as-1	TGACG	1967	5	+	Arabidopsis thaliana
ScTCP6	TGA-element	AACGAC	227	6	+	Brassica oleracea	auxin-responsive element
ScTCP6	O2-site	GATGACATGG	442	9	-	Zea mays	cis-acting regulatory element involved in zein metabolism regulation
ScTCP6	O2-site	GATGA(C/T)(A/G)TG(A/G)	1918	8	+	Zea mays	cis-acting regulatory element involved in zein metabolism regulation
ScTCP6	RY-element	CATGCATG	43	8	+	Helianthus annuus
ScTCP6	ABRE4	CACGTA	416	6	+	Zea mays
ScTCP6	ABRE4	CACGTA	907	6	-	Zea mays
ScTCP6	ABRE4	CACGTA	1760	6	-	Zea mays
ScTCP6	Unnamed__1	CGTGG	415	5	-	Zea mays
ScTCP6	Unnamed__1	CGTGG	909	5	+	Zea mays
ScTCP6	Unnamed__1	CGTGG	1008	5	+	Zea mays
ScTCP6	Unnamed__1	CGTGG	1527	5	+	Zea mays
ScTCP6	Unnamed__1	CGTGG	1762	5	+	Zea mays
ScTCP6	Myb	CAACTG	1672	6	-	Arabidopsis thaliana
ScTCP6	WUN-motif	AAATTACTA	1331	9	-	Nicotiana glutinosa
ScTCP6	WUN-motif	AAATTACT	1332	8	-	Nicotiana glutinosa
ScTCP6	motif I	gGTACGTGGCG	1758	10	+	Oryza sativa
ScTCP6	MYB	CAACCA	911	6	-	Arabidopsis thaliana
ScTCP6	MYB	CAACCA	1143	6	+	Arabidopsis thaliana
ScTCP6	GATA-motif	GATAGGA	968	7	+	Arabidopsis thaliana	part of a light responsive element
ScTCP6	AT~TATA-box	TATATA	894	6	+	Arabidopsis thaliana
ScTCP6	AT~TATA-box	TATATA	896	6	+	Arabidopsis thaliana
ScTCP6	CGTCA-motif	CGTCA	1495	5	-	Hordeum vulgare	cis-acting regulatory element involved in the MeJA-responsiveness
ScTCP6	CGTCA-motif	CGTCA	1967	5	-	Hordeum vulgare	cis-acting regulatory element involved in the MeJA-responsiveness
ScTCP6	TGACG-motif	TGACG	1495	5	+	Hordeum vulgare	cis-acting regulatory element involved in the MeJA-responsiveness
ScTCP6	TGACG-motif	TGACG	1967	5	+	Hordeum vulgare	cis-acting regulatory element involved in the MeJA-responsiveness
ScTCP6	ABRE3a	TACGTG	416	6	-	Zea mays
ScTCP6	ABRE3a	TACGTG	907	6	+	Zea mays
ScTCP6	ABRE3a	TACGTG	1760	6	+	Zea mays
ScTCP6	G-box	TACGTG	416	6	-	Arabidopsis thaliana	cis-acting regulatory element involved in light responsiveness
ScTCP6	G-box	CCACGTAA	906	8	-	Brassica napus	cis-acting regulatory element involved in light responsiveness
ScTCP6	G-box	TACGTG	907	6	+	Arabidopsis thaliana	cis-acting regulatory element involved in light responsiveness
ScTCP6	G-box	TACGTG	1760	6	+	Arabidopsis thaliana	cis-acting regulatory element involved in light responsiveness
ScTCP6	W box	TTGACC	66	6	-	Arabidopsis thaliana
ScTCP6	P-box	CCTTTTG	1309	7	+	Oryza sativa	gibberellin-responsive element
ScTCP6	chs-CMA2a	TCACTTGA	1992	8	+	Petroselinum crispum	part of a light responsive element
ScTCP6	Unnamed__2	CCCCGG	1786	6	+	Zea mays
ScTCP6	STRE	AGGGG	492	5	+	Arabidopsis thaliana
ScTCP6	STRE	AGGGG	1407	5	-	Arabidopsis thaliana
ScTCP6	STRE	AGGGG	1413	5	-	Arabidopsis thaliana
ScTCP6	STRE	AGGGG	1623	5	+	Arabidopsis thaliana
ScTCP6	ABRE	ACGTG	416	5	-	Arabidopsis thaliana	cis-acting element involved in the abscisic acid responsiveness
ScTCP6	ABRE	ACGTG	908	5	+	Arabidopsis thaliana	cis-acting element involved in the abscisic acid responsiveness
ScTCP6	ABRE	GACACGTACGT	1757	10	-	Oryza sativa	cis-acting element involved in the abscisic acid responsiveness
ScTCP6	ABRE	ACGTG	1761	5	+	Arabidopsis thaliana	cis-acting element involved in the abscisic acid responsiveness
ScTCP6	TATA-box	ATATAT	292	6	+	Brassica napus	core promoter element around -30 of transcription start
ScTCP6	TATA-box	TATA	293	4	+	Arabidopsis thaliana	core promoter element around -30 of transcription start
ScTCP6	TATA-box	TATACA	892	6	-	Helianthus annuus	core promoter element around -30 of transcription start
ScTCP6	TATA-box	TATATA	894	6	+	Arabidopsis thaliana	core promoter element around -30 of transcription start
ScTCP6	TATA-box	ATATAT	895	6	+	Brassica napus	core promoter element around -30 of transcription start
ScTCP6	TATA-box	TATATA	896	6	+	Arabidopsis thaliana	core promoter element around -30 of transcription start
ScTCP6	TATA-box	TATA	898	4	+	Arabidopsis thaliana	core promoter element around -30 of transcription start
ScTCP6	TATA-box	TATA	1842	4	-	Arabidopsis thaliana	core promoter element around -30 of transcription start
ScTCP6	MYC	CAATTG	274	6	+	Arabidopsis thaliana
ScTCP7	ACE	CTAACGTATT	329	9	-	Petroselinum crispum	cis-acting element involved in light responsiveness
ScTCP7	Unnamed__1	GAATTTAATTAA	214	11	-	Glycine max
ScTCP7	Unnamed__1	CGTGG	267	5	-	Zea mays
ScTCP7	Unnamed__1	CGTGG	423	5	+	Zea mays
ScTCP7	Unnamed__1	CGTGG	656	5	-	Zea mays
ScTCP7	Unnamed__1	CGTGG	1254	5	-	Zea mays
ScTCP7	Unnamed__1	CGTGG	1284	5	-	Zea mays
ScTCP7	Unnamed__1	CGTGG	1846	5	+	Zea mays
ScTCP7	GC-motif	CCCCCG	1041	6	-	Zea mays
ScTCP7	GC-motif	CCCCCG	1399	6	-	Zea mays
ScTCP7	as-1	TGACG	191	5	-	Arabidopsis thaliana
ScTCP7	as-1	TGACG	847	5	+	Arabidopsis thaliana
ScTCP7	as-1	TGACG	1146	5	+	Arabidopsis thaliana
ScTCP7	as-1	TGACG	1665	5	-	Arabidopsis thaliana
ScTCP7	GA-motif	ATAGATAA	443	8	+	Arabidopsis thaliana	part of a light responsive element
ScTCP7	I-box	cGATAAGGCG	1350	9	-	Zea mays	part of a light responsive element
ScTCP7	CARE	CAACTCAC	1720	8	+	Oryza sativa
ScTCP7	AE-box	AGAAACTT	644	8	+	Arabidopsis thaliana	part of a module for light response
ScTCP7	Myc	TCTCTTA	1518	7	+	Arabidopsis thaliana
ScTCP7	CAAT-box	CAAAT	122	5	+	Pisum sativum	common cis-acting element in promoter and enhancer regions
ScTCP7	CAAT-box	CAAT	158	4	-	Nicotiana glutinosa	common cis-acting element in promoter and enhancer regions
ScTCP7	CAAT-box	CAAT	217	4	-	Nicotiana glutinosa	common cis-acting element in promoter and enhancer regions
ScTCP7	CAAT-box	TGCCAAC	300	7	+	Petunia hybrida	common cis-acting element in promoter and enhancer regions
ScTCP7	CAAT-box	CAAT	404	4	-	Nicotiana glutinosa	common cis-acting element in promoter and enhancer regions
ScTCP7	CAAT-box	CAAAT	547	5	+	Pisum sativum	common cis-acting element in promoter and enhancer regions
ScTCP7	CAAT-box	CAAT	583	4	-	Nicotiana glutinosa	common cis-acting element in promoter and enhancer regions
ScTCP7	CAAT-box	CAAT	689	4	-	Nicotiana glutinosa	common cis-acting element in promoter and enhancer regions
ScTCP7	CAAT-box	CAAT	760	4	-	Nicotiana glutinosa	common cis-acting element in promoter and enhancer regions
ScTCP7	CAAT-box	CAAAT	776	5	-	Pisum sativum	common cis-acting element in promoter and enhancer regions
ScTCP7	CAAT-box	CAAT	939	4	-	Nicotiana glutinosa	common cis-acting element in promoter and enhancer regions
ScTCP7	CAAT-box	CAAT	1004	4	+	Nicotiana glutinosa	common cis-acting element in promoter and enhancer regions
ScTCP7	CAAT-box	CAAT	1048	4	-	Nicotiana glutinosa	common cis-acting element in promoter and enhancer regions
ScTCP7	CAAT-box	CAAAT	1084	5	+	Pisum sativum	common cis-acting element in promoter and enhancer regions
ScTCP7	CAAT-box	CAAT	1122	4	-	Nicotiana glutinosa	common cis-acting element in promoter and enhancer regions
ScTCP7	CAAT-box	CAAT	1547	4	-	Nicotiana glutinosa	common cis-acting element in promoter and enhancer regions
ScTCP7	CAAT-box	CAAT	1575	4	-	Nicotiana glutinosa	common cis-acting element in promoter and enhancer regions
ScTCP7	CAAT-box	CCAAT	1606	5	+	Arabidopsis thaliana	common cis-acting element in promoter and enhancer regions
ScTCP7	CAAT-box	CAAT	1607	4	+	Nicotiana glutinosa	common cis-acting element in promoter and enhancer regions
ScTCP7	CAAT-box	CCAAT	1642	5	+	Arabidopsis thaliana	common cis-acting element in promoter and enhancer regions
ScTCP7	CAAT-box	CAAT	1643	4	+	Nicotiana glutinosa	common cis-acting element in promoter and enhancer regions
ScTCP7	CAAT-box	CAAT	1686	4	-	Nicotiana glutinosa	common cis-acting element in promoter and enhancer regions
ScTCP7	CAAT-box	CAAAT	1758	5	+	Pisum sativum	common cis-acting element in promoter and enhancer regions
ScTCP7	CAAT-box	CAAT	1925	4	+	Nicotiana glutinosa	common cis-acting element in promoter and enhancer regions
ScTCP7	CAT-box	GCCACT	1763	6	+	Arabidopsis thaliana	cis-acting regulatory element related to meristem expression
ScTCP7	TCT-motif	TCTTAC	224	6	+	Arabidopsis thaliana	part of a light responsive element
ScTCP7	TCT-motif	TCTTAC	597	6	+	Arabidopsis thaliana	part of a light responsive element
ScTCP7	TCT-motif	TCTTAC	818	6	-	Arabidopsis thaliana	part of a light responsive element
ScTCP7	TCT-motif	TCTTAC	1366	6	+	Arabidopsis thaliana	part of a light responsive element
ScTCP7	Unnamed__4	CTCC	65	4	+	Petroselinum hortense
ScTCP7	Unnamed__4	CTCC	188	4	+	Petroselinum hortense
ScTCP7	Unnamed__4	CTCC	476	4	+	Petroselinum hortense
ScTCP7	Unnamed__4	CTCC	516	4	+	Petroselinum hortense
ScTCP7	Unnamed__4	CTCC	579	4	-	Petroselinum hortense
ScTCP7	Unnamed__4	CTCC	654	4	+	Petroselinum hortense
ScTCP7	Unnamed__4	CTCC	694	4	+	Petroselinum hortense
ScTCP7	Unnamed__4	CTCC	891	4	+	Petroselinum hortense
ScTCP7	Unnamed__4	CTCC	935	4	-	Petroselinum hortense
ScTCP7	Unnamed__4	CTCC	1071	4	+	Petroselinum hortense
ScTCP7	Unnamed__4	CTCC	1193	4	+	Petroselinum hortense
ScTCP7	Unnamed__4	CTCC	1223	4	-	Petroselinum hortense
ScTCP7	Unnamed__4	CTCC	1371	4	+	Petroselinum hortense
ScTCP7	Unnamed__4	CTCC	1708	4	+	Petroselinum hortense
ScTCP7	Unnamed__4	CTCC	1783	4	+	Petroselinum hortense
ScTCP7	Unnamed__4	CTCC	1889	4	+	Petroselinum hortense
ScTCP7	Unnamed__4	CTCC	1906	4	+	Petroselinum hortense
ScTCP7	Unnamed__4	CTCC	1920	4	+	Petroselinum hortense
ScTCP7	Unnamed__4	CTCC	1991	4	+	Petroselinum hortense
ScTCP7	ABRE	CACGTG	361	6	+	Arabidopsis thaliana	cis-acting element involved in the abscisic acid responsiveness
ScTCP7	ABRE	ACGTG	362	5	+	Arabidopsis thaliana	cis-acting element involved in the abscisic acid responsiveness
ScTCP7	ABRE	ACGTG	854	5	-	Arabidopsis thaliana	cis-acting element involved in the abscisic acid responsiveness
ScTCP7	ABRE	TACGGTC	1105	7	+	Arabidopsis thaliana	cis-acting element involved in the abscisic acid responsiveness
ScTCP7	TCA	TCATCTTCAT	1524	9	-	Pisum sativum
ScTCP7	TATA-box	TAAAGATT	57	8	-	Arabidopsis thaliana	core promoter element around -30 of transcription start
ScTCP7	TATA-box	ATATAT	103	6	+	Brassica napus	core promoter element around -30 of transcription start
ScTCP7	TATA-box	TATA	104	4	+	Arabidopsis thaliana	core promoter element around -30 of transcription start
ScTCP7	TATA-box	ATATAA	528	6	+	Brassica oleracea	core promoter element around -30 of transcription start
ScTCP7	TATA-box	TATA	529	4	+	Arabidopsis thaliana	core promoter element around -30 of transcription start
ScTCP7	TATA-box	TATA	1112	4	-	Arabidopsis thaliana	core promoter element around -30 of transcription start
ScTCP7	TATA-box	ATATAA	1245	6	+	Brassica oleracea	core promoter element around -30 of transcription start
ScTCP7	TATA-box	TATA	1246	4	-	Arabidopsis thaliana	core promoter element around -30 of transcription start
ScTCP7	TATA-box	TATA	1314	4	-	Arabidopsis thaliana	core promoter element around -30 of transcription start
ScTCP7	TATA-box	ccTATAAAaa	1562	9	-	Arabidopsis thaliana	core promoter element around -30 of transcription start
ScTCP7	TATA-box	taTATAAAtc	1597	9	+	Arabidopsis thaliana	core promoter element around -30 of transcription start
ScTCP7	TATA-box	TATA	1714	4	-	Arabidopsis thaliana	core promoter element around -30 of transcription start
ScTCP7	MYC	CATGTG	1504	6	+	Arabidopsis thaliana
ScTCP7	MYC	CATTTG	1758	6	-	Arabidopsis thaliana
ScTCP7	MYC	CATGTG	1881	6	+	Arabidopsis thaliana
ScTCP7	G-Box	CACGTG	361	6	+	Pisum sativum	cis-acting regulatory element involved in light responsiveness
ScTCP7	W box	TTGACC	1580	6	+	Arabidopsis thaliana
ScTCP7	W box	TTGACC	1795	6	+	Arabidopsis thaliana
ScTCP7	CCGTCC motif	CCGTCC	1892	6	+	Nicotiana tabacum
ScTCP7	Unnamed__2	CCCCGG	1040	6	-	Zea mays
ScTCP7	Unnamed__2	CCCCGG	1398	6	-	Zea mays
ScTCP7	chs-CMA2a	TCACTTGA	618	8	+	Petroselinum crispum	part of a light responsive element
ScTCP7	chs-CMA2a	TCACTTGA	975	8	+	Petroselinum crispum	part of a light responsive element
ScTCP7	STRE	AGGGG	80	5	+	Arabidopsis thaliana
ScTCP7	STRE	AGGGG	208	5	-	Arabidopsis thaliana
ScTCP7	STRE	AGGGG	294	5	+	Arabidopsis thaliana
ScTCP7	STRE	AGGGG	899	5	-	Arabidopsis thaliana
ScTCP7	STRE	AGGGG	1078	5	-	Arabidopsis thaliana
ScTCP7	STRE	AGGGG	1117	5	+	Arabidopsis thaliana
ScTCP7	STRE	AGGGG	1437	5	+	Arabidopsis thaliana
ScTCP7	STRE	AGGGG	1986	5	-	Arabidopsis thaliana
ScTCP7	CGTCA-motif	CGTCA	191	5	+	Hordeum vulgare	cis-acting regulatory element involved in the MeJA-responsiveness
ScTCP7	CGTCA-motif	CGTCA	847	5	-	Hordeum vulgare	cis-acting regulatory element involved in the MeJA-responsiveness
ScTCP7	CGTCA-motif	CGTCA	1146	5	-	Hordeum vulgare	cis-acting regulatory element involved in the MeJA-responsiveness
ScTCP7	CGTCA-motif	CGTCA	1665	5	+	Hordeum vulgare	cis-acting regulatory element involved in the MeJA-responsiveness
ScTCP7	GT1-motif	GGTTAAT	1930	7	-	Avena sativa	light responsive element
ScTCP7	GT1-motif	GGTTAA	1931	6	-	Arabidopsis thaliana	light responsive element
ScTCP7	G-box	CACGAC	268	6	+	Zea mays	cis-acting regulatory element involved in light responsiveness
ScTCP7	G-box	CACGTG	361	6	+	Arabidopsis thaliana	cis-acting regulatory element involved in light responsiveness
ScTCP7	G-box	CACGTC	854	6	+	Zea mays	cis-acting regulatory element involved in light responsiveness
ScTCP7	G-box	CACGAC	1285	6	+	Zea mays	cis-acting regulatory element involved in light responsiveness
ScTCP7	TGACG-motif	TGACG	191	5	-	Hordeum vulgare	cis-acting regulatory element involved in the MeJA-responsiveness
ScTCP7	TGACG-motif	TGACG	847	5	+	Hordeum vulgare	cis-acting regulatory element involved in the MeJA-responsiveness
ScTCP7	TGACG-motif	TGACG	1146	5	+	Hordeum vulgare	cis-acting regulatory element involved in the MeJA-responsiveness
ScTCP7	TGACG-motif	TGACG	1665	5	-	Hordeum vulgare	cis-acting regulatory element involved in the MeJA-responsiveness
ScTCP7	A-box	CCGTCC	1892	6	+	Petroselinum crispum	sequence conserved in alpha-amylase promoters
ScTCP7	WUN-motif	AAATTTCTT	820	9	-	Nicotiana glutinosa
ScTCP7	WUN-motif	TAATTACTC	1187	9	+	Nicotiana glutinosa
ScTCP7	Myb	TAACTG	1131	6	+	Arabidopsis thaliana
ScTCP7	Sp1	GGGCGG	740	6	-	Oryza sativa	light responsive element
ScTCP7	Sp1	GGGCGG	1429	6	-	Oryza sativa	light responsive element
ScTCP7	ARE	AAACCA	1635	6	+	Zea mays	cis-acting regulatory element essential for the anaerobic induction
ScTCP7	CCGTCC-box	CCGTCC	1892	6	+	Petroselinum hortense
ScTCP8	ABRE4	CACGTA	88	6	+	Zea mays
ScTCP8	Unnamed__1	CGTGG	466	5	+	Zea mays
ScTCP8	Unnamed__1	CGTGG	1712	5	+	Zea mays
ScTCP8	Unnamed__1	CGTGG	1994	5	+	Zea mays
ScTCP8	TCCC-motif	TCTCCCT	1767	7	+	Spinacia oleracea	part of a light responsive element
ScTCP8	as-1	TGACG	1005	5	-	Arabidopsis thaliana
ScTCP8	MBS	CAACTG	1343	6	-	Arabidopsis thaliana	MYB binding site involved in drought-inducibility
ScTCP8	ATCT-motif	AATCTAATCC	1890	9	-	Pisum sativum	part of a conserved DNA module involved in light responsiveness
ScTCP8	CAAT-box	CAAAT	213	5	+	Pisum sativum	common cis-acting element in promoter and enhancer regions
ScTCP8	CAAT-box	CAAAT	233	5	-	Pisum sativum	common cis-acting element in promoter and enhancer regions
ScTCP8	CAAT-box	CAAT	259	4	+	Nicotiana glutinosa	common cis-acting element in promoter and enhancer regions
ScTCP8	CAAT-box	CAAAT	442	5	-	Pisum sativum	common cis-acting element in promoter and enhancer regions
ScTCP8	CAAT-box	CAAT	475	4	+	Nicotiana glutinosa	common cis-acting element in promoter and enhancer regions
ScTCP8	CAAT-box	CAAAT	487	5	+	Pisum sativum	common cis-acting element in promoter and enhancer regions
ScTCP8	CAAT-box	CAAAT	492	5	+	Pisum sativum	common cis-acting element in promoter and enhancer regions
ScTCP8	CAAT-box	CAAAT	497	5	+	Pisum sativum	common cis-acting element in promoter and enhancer regions
ScTCP8	CAAT-box	CAAT	529	4	+	Nicotiana glutinosa	common cis-acting element in promoter and enhancer regions
ScTCP8	CAAT-box	CAAT	536	4	-	Nicotiana glutinosa	common cis-acting element in promoter and enhancer regions
ScTCP8	CAAT-box	CAAAT	557	5	+	Pisum sativum	common cis-acting element in promoter and enhancer regions
ScTCP8	CAAT-box	CAAAT	562	5	+	Pisum sativum	common cis-acting element in promoter and enhancer regions
ScTCP8	CAAT-box	CAAT	598	4	+	Nicotiana glutinosa	common cis-acting element in promoter and enhancer regions
ScTCP8	CAAT-box	CAAAT	612	5	+	Pisum sativum	common cis-acting element in promoter and enhancer regions
ScTCP8	CAAT-box	CAAT	623	4	+	Nicotiana glutinosa	common cis-acting element in promoter and enhancer regions
ScTCP8	CAAT-box	CAAT	631	4	+	Nicotiana glutinosa	common cis-acting element in promoter and enhancer regions
ScTCP8	CAAT-box	CAAAT	635	5	+	Pisum sativum	common cis-acting element in promoter and enhancer regions
ScTCP8	CAAT-box	CAAAT	640	5	+	Pisum sativum	common cis-acting element in promoter and enhancer regions
ScTCP8	CAAT-box	CAAT	742	4	+	Nicotiana glutinosa	common cis-acting element in promoter and enhancer regions
ScTCP8	CAAT-box	CAAT	865	4	+	Nicotiana glutinosa	common cis-acting element in promoter and enhancer regions
ScTCP8	CAAT-box	CAAT	895	4	+	Nicotiana glutinosa	common cis-acting element in promoter and enhancer regions
ScTCP8	CAAT-box	CAAT	928	4	+	Nicotiana glutinosa	common cis-acting element in promoter and enhancer regions
ScTCP8	CAAT-box	CAAAT	988	5	-	Pisum sativum	common cis-acting element in promoter and enhancer regions
ScTCP8	CAAT-box	CAAAT	1062	5	+	Pisum sativum	common cis-acting element in promoter and enhancer regions
ScTCP8	CAAT-box	CAAAT	1142	5	-	Pisum sativum	common cis-acting element in promoter and enhancer regions
ScTCP8	CAAT-box	CAAAT	1175	5	+	Pisum sativum	common cis-acting element in promoter and enhancer regions
ScTCP8	CAAT-box	CAAT	1661	4	-	Nicotiana glutinosa	common cis-acting element in promoter and enhancer regions
ScTCP8	CAAT-box	CCAAT	1828	5	-	Arabidopsis thaliana	common cis-acting element in promoter and enhancer regions
ScTCP8	CAAT-box	CAAAT	1892	5	-	Pisum sativum	common cis-acting element in promoter and enhancer regions
ScTCP8	CAAT-box	CCAAT	1897	5	-	Arabidopsis thaliana	common cis-acting element in promoter and enhancer regions
ScTCP8	AuxRR-core	GGTCCAT	1820	7	+	Nicotiana tabacum	cis-acting regulatory element involved in auxin responsiveness
ScTCP8	circadian	CAAAGATATC	1125	9	-	Lycopersicon esculentum	cis-acting regulatory element involved in circadian control
ScTCP8	Box 4	ATTAAT	693	6	+	Petroselinum crispum	part of a conserved DNA module involved in light responsiveness
ScTCP8	Box 4	ATTAAT	1085	6	-	Petroselinum crispum	part of a conserved DNA module involved in light responsiveness
ScTCP8	Unnamed__4	CTCC	415	4	-	Petroselinum hortense
ScTCP8	Unnamed__4	CTCC	462	4	+	Petroselinum hortense
ScTCP8	Unnamed__4	CTCC	511	4	+	Petroselinum hortense
ScTCP8	Unnamed__4	CTCC	823	4	-	Petroselinum hortense
ScTCP8	Unnamed__4	CTCC	956	4	+	Petroselinum hortense
ScTCP8	Unnamed__4	CTCC	960	4	+	Petroselinum hortense
ScTCP8	Unnamed__4	CTCC	1204	4	-	Petroselinum hortense
ScTCP8	Unnamed__4	CTCC	1208	4	-	Petroselinum hortense
ScTCP8	Unnamed__4	CTCC	1298	4	+	Petroselinum hortense
ScTCP8	Unnamed__4	CTCC	1365	4	+	Petroselinum hortense
ScTCP8	Unnamed__4	CTCC	1384	4	+	Petroselinum hortense
ScTCP8	Unnamed__4	CTCC	1474	4	+	Petroselinum hortense
ScTCP8	Unnamed__4	CTCC	1499	4	+	Petroselinum hortense
ScTCP8	Unnamed__4	CTCC	1597	4	+	Petroselinum hortense
ScTCP8	Unnamed__4	CTCC	1605	4	+	Petroselinum hortense
ScTCP8	Unnamed__4	CTCC	1640	4	-	Petroselinum hortense
ScTCP8	Unnamed__4	CTCC	1643	4	-	Petroselinum hortense
ScTCP8	Unnamed__4	CTCC	1646	4	-	Petroselinum hortense
ScTCP8	Unnamed__4	CTCC	1669	4	-	Petroselinum hortense
ScTCP8	Unnamed__4	CTCC	1684	4	-	Petroselinum hortense
ScTCP8	Unnamed__4	CTCC	1768	4	+	Petroselinum hortense
ScTCP8	Unnamed__4	CTCC	1772	4	+	Petroselinum hortense
ScTCP8	Unnamed__4	CTCC	1776	4	+	Petroselinum hortense
ScTCP8	Unnamed__4	CTCC	1802	4	+	Petroselinum hortense
ScTCP8	Unnamed__4	CTCC	1834	4	+	Petroselinum hortense
ScTCP8	Unnamed__4	CTCC	1837	4	+	Petroselinum hortense
ScTCP8	Unnamed__4	CTCC	1840	4	+	Petroselinum hortense
ScTCP8	Unnamed__4	CTCC	1872	4	-	Petroselinum hortense
ScTCP8	Unnamed__4	CTCC	1884	4	-	Petroselinum hortense
ScTCP8	Unnamed__4	CTCC	1900	4	-	Petroselinum hortense
ScTCP8	Unnamed__4	CTCC	1903	4	-	Petroselinum hortense
ScTCP8	Unnamed__4	CTCC	1915	4	-	Petroselinum hortense
ScTCP8	Unnamed__4	CTCC	1918	4	-	Petroselinum hortense
ScTCP8	Unnamed__4	CTCC	1921	4	-	Petroselinum hortense
ScTCP8	Unnamed__4	CTCC	1924	4	-	Petroselinum hortense
ScTCP8	Unnamed__4	CTCC	1944	4	-	Petroselinum hortense
ScTCP8	Unnamed__4	CTCC	1997	4	-	Petroselinum hortense
ScTCP8	TC-rich repeats	GTTTTCTTAC	1324	9	-	Nicotiana tabacum	cis-acting element involved in defense and stress responsiveness
ScTCP8	ABRE	ACGTG	88	5	-	Arabidopsis thaliana	cis-acting element involved in the abscisic acid responsiveness
ScTCP8	GCN4_motif	TGAGTCA	626	7	-	Oryza sativa	cis-regulatory element involved in endosperm expression
ScTCP8	TATA-box	TATAAA	17	6	-	Helianthus annuus	core promoter element around -30 of transcription start
ScTCP8	TATA-box	TATAA	18	5	-	Arabidopsis thaliana	core promoter element around -30 of transcription start
ScTCP8	TATA-box	TATA	19	4	+	Arabidopsis thaliana	core promoter element around -30 of transcription start
ScTCP8	TATA-box	TATA	102	4	+	Arabidopsis thaliana	core promoter element around -30 of transcription start
ScTCP8	TATA-box	TACAAAA	123	7	-	Oryza sativa	core promoter element around -30 of transcription start
ScTCP8	TATA-box	ATTATA	573	6	+	Brassica napus	core promoter element around -30 of transcription start
ScTCP8	TATA-box	TATAA	574	5	-	Arabidopsis thaliana	core promoter element around -30 of transcription start
ScTCP8	TATA-box	TATA	575	4	+	Arabidopsis thaliana	core promoter element around -30 of transcription start
ScTCP8	TATA-box	ATATAT	677	6	+	Brassica napus	core promoter element around -30 of transcription start
ScTCP8	TATA-box	TATA	678	4	+	Arabidopsis thaliana	core promoter element around -30 of transcription start
ScTCP8	TATA-box	TATA	707	4	+	Arabidopsis thaliana	core promoter element around -30 of transcription start
ScTCP8	TATA-box	TATA	767	4	+	Arabidopsis thaliana	core promoter element around -30 of transcription start
ScTCP8	TATA-box	TATAA	828	5	-	Arabidopsis thaliana	core promoter element around -30 of transcription start
ScTCP8	TATA-box	TATA	829	4	+	Arabidopsis thaliana	core promoter element around -30 of transcription start
ScTCP8	TATA-box	ATATAA	936	6	+	Brassica oleracea	core promoter element around -30 of transcription start
ScTCP8	TATA-box	TATA	937	4	+	Arabidopsis thaliana	core promoter element around -30 of transcription start
ScTCP8	TATA-box	ATATAA	981	6	+	Brassica oleracea	core promoter element around -30 of transcription start
ScTCP8	TATA-box	TATA	982	4	+	Arabidopsis thaliana	core promoter element around -30 of transcription start
ScTCP8	TATA-box	TATAAA	1025	6	-	Helianthus annuus	core promoter element around -30 of transcription start
ScTCP8	TATA-box	TATAA	1026	5	-	Arabidopsis thaliana	core promoter element around -30 of transcription start
ScTCP8	TATA-box	TATA	1027	4	-	Arabidopsis thaliana	core promoter element around -30 of transcription start
ScTCP8	TATA-box	TATA	1070	4	-	Arabidopsis thaliana	core promoter element around -30 of transcription start
ScTCP8	TATA-box	ccTATAAAaa	1090	9	-	Arabidopsis thaliana	core promoter element around -30 of transcription start
ScTCP8	TATA-box	TATAAAA	1091	7	-	Pisum sativum	core promoter element around -30 of transcription start
ScTCP8	TATA-box	TATAAA	1092	6	-	Helianthus annuus	core promoter element around -30 of transcription start
ScTCP8	TATA-box	TATAA	1093	5	-	Arabidopsis thaliana	core promoter element around -30 of transcription start
ScTCP8	TATA-box	TATA	1094	4	-	Arabidopsis thaliana	core promoter element around -30 of transcription start
ScTCP8	TATA-box	TATA	1101	4	-	Arabidopsis thaliana	core promoter element around -30 of transcription start
ScTCP8	TATA-box	TACAAAA	1107	7	-	Oryza sativa	core promoter element around -30 of transcription start
ScTCP8	TATA-box	ATATAT	1136	6	-	Brassica napus	core promoter element around -30 of transcription start
ScTCP8	TATA-box	TATATA	1137	6	-	Arabidopsis thaliana	core promoter element around -30 of transcription start
ScTCP8	TATA-box	ATATAT	1138	6	-	Brassica napus	core promoter element around -30 of transcription start
ScTCP8	TATA-box	TATA	1139	4	-	Arabidopsis thaliana	core promoter element around -30 of transcription start
ScTCP8	TATA-box	TATAA	1181	5	-	Arabidopsis thaliana	core promoter element around -30 of transcription start
ScTCP8	TATA-box	TATA	1182	4	-	Arabidopsis thaliana	core promoter element around -30 of transcription start
ScTCP8	AAGAA-motif	GAAAGAA	908	7	+	Avena sativa
ScTCP8	MYC	CATTTG	232	6	+	Arabidopsis thaliana
ScTCP8	W box	TTGACC	992	6	-	Arabidopsis thaliana
ScTCP8	W box	TTGACC	1146	6	-	Arabidopsis thaliana
ScTCP8	W box	TTGACC	1170	6	+	Arabidopsis thaliana
ScTCP8	LTR	CCGAAA	869	6	+	Hordeum vulgare	cis-acting element involved in low-temperature responsiveness
ScTCP8	LTR	CCGAAA	1860	6	-	Hordeum vulgare	cis-acting element involved in low-temperature responsiveness
ScTCP8	CCGTCC motif	CCGTCC	1947	6	-	Nicotiana tabacum
ScTCP8	CCGTCC motif	CCGTCC	1959	6	-	Nicotiana tabacum
ScTCP8	STRE	AGGGG	459	5	-	Arabidopsis thaliana
ScTCP8	STRE	AGGGG	1368	5	-	Arabidopsis thaliana
ScTCP8	STRE	AGGGG	1546	5	-	Arabidopsis thaliana
ScTCP8	STRE	AGGGG	1666	5	+	Arabidopsis thaliana
ScTCP8	STRE	AGGGG	1759	5	-	Arabidopsis thaliana
ScTCP8	STRE	AGGGG	1869	5	+	Arabidopsis thaliana
ScTCP8	telo-box	AAACCCTAACCCTAA	1562	14	+	Nicotiana tabacum
ScTCP8	AT~TATA-box	TATATA	1137	6	-	Arabidopsis thaliana
ScTCP8	CGTCA-motif	CGTCA	1005	5	+	Hordeum vulgare	cis-acting regulatory element involved in the MeJA-responsiveness
ScTCP8	MYB	CAACCA	1450	6	+	Arabidopsis thaliana
ScTCP8	MYB	CAACCA	1975	6	-	Arabidopsis thaliana
ScTCP8	GATA-motif	GATAGGG	1760	7	-	Pisum sativum	part of a light responsive element
ScTCP8	ABRE3a	TACGTG	88	6	-	Zea mays
ScTCP8	GT1-motif	GGTTAA	761	6	-	Arabidopsis thaliana	light responsive element
ScTCP8	G-box	TACGTG	88	6	-	Arabidopsis thaliana	cis-acting regulatory element involved in light responsiveness
ScTCP8	TATA	TATAAAAT	829	8	+	Arabidopsis thaliana
ScTCP8	TGACG-motif	TGACG	1005	5	-	Hordeum vulgare	cis-acting regulatory element involved in the MeJA-responsiveness
ScTCP8	A-box	CCGTCC	1947	6	-	Petroselinum crispum	sequence conserved in alpha-amylase promoters
ScTCP8	A-box	CCGTCC	1959	6	-	Petroselinum crispum	sequence conserved in alpha-amylase promoters
ScTCP8	WUN-motif	AAATTTCTT	294	9	+	Nicotiana glutinosa
ScTCP8	WUN-motif	CAATTACAT	531	9	-	Nicotiana glutinosa
ScTCP8	WUN-motif	AAATTACTA	1063	9	+	Nicotiana glutinosa
ScTCP8	WUN-motif	AAATTACT	1493	8	+	Nicotiana glutinosa
ScTCP8	Myb	TAACTG	478	6	+	Arabidopsis thaliana
ScTCP8	Myb	CAACTG	1343	6	-	Arabidopsis thaliana
ScTCP8	Sp1	GGGCGG	1878	6	+	Oryza sativa	light responsive element
ScTCP8	CCGTCC-box	CCGTCC	1947	6	-	Petroselinum hortense
ScTCP8	CCGTCC-box	CCGTCC	1959	6	-	Petroselinum hortense
ScTCP8	ARE	AAACCA	568	6	+	Zea mays	cis-acting regulatory element essential for the anaerobic induction
ScTCP8	ARE	AAACCA	608	6	+	Zea mays	cis-acting regulatory element essential for the anaerobic induction
ScTCP8	ARE	AAACCA	1587	6	+	Zea mays	cis-acting regulatory element essential for the anaerobic induction
ScTCP8	ARE	AAACCA	1856	6	-	Zea mays	cis-acting regulatory element essential for the anaerobic induction
ScTCP8	ERE	ATTTTAAA	671	8	-	Nicotiana glutinos
ScTCP8	ERE	ATTTCATA	1054	8	-	Nicotiana glutinos
ScTCP9	ABRE	TACGGTC	124	7	-	Arabidopsis thaliana	cis-acting element involved in the abscisic acid responsiveness
ScTCP9	ABRE	ACGTG	294	5	+	Arabidopsis thaliana	cis-acting element involved in the abscisic acid responsiveness
ScTCP9	TATA-box	TATACA	7	6	-	Helianthus annuus	core promoter element around -30 of transcription start
ScTCP9	TATA-box	TATA	9	4	+	Arabidopsis thaliana	core promoter element around -30 of transcription start
ScTCP9	TATA-box	TATAA	159	5	-	Arabidopsis thaliana	core promoter element around -30 of transcription start
ScTCP9	TATA-box	TATA	160	4	+	Arabidopsis thaliana	core promoter element around -30 of transcription start
ScTCP9	TATA-box	ATTATA	168	6	+	Brassica napus	core promoter element around -30 of transcription start
ScTCP9	TATA-box	TATAA	169	5	-	Arabidopsis thaliana	core promoter element around -30 of transcription start
ScTCP9	TATA-box	TATA	170	4	+	Arabidopsis thaliana	core promoter element around -30 of transcription start
ScTCP9	TATA-box	TATACA	223	6	-	Helianthus annuus	core promoter element around -30 of transcription start
ScTCP9	TATA-box	TATA	225	4	+	Arabidopsis thaliana	core promoter element around -30 of transcription start
ScTCP9	TATA-box	TATAA	231	5	-	Arabidopsis thaliana	core promoter element around -30 of transcription start
ScTCP9	TATA-box	TATA	232	4	+	Arabidopsis thaliana	core promoter element around -30 of transcription start
ScTCP9	TATA-box	ATATAT	689	6	+	Brassica napus	core promoter element around -30 of transcription start
ScTCP9	TATA-box	TATA	690	4	+	Arabidopsis thaliana	core promoter element around -30 of transcription start
ScTCP9	TATA-box	TATA	848	4	+	Arabidopsis thaliana	core promoter element around -30 of transcription start
ScTCP9	TATA-box	TATAA	879	5	-	Arabidopsis thaliana	core promoter element around -30 of transcription start
ScTCP9	TATA-box	TATA	880	4	+	Arabidopsis thaliana	core promoter element around -30 of transcription start
ScTCP9	TATA-box	TATACA	909	6	-	Helianthus annuus	core promoter element around -30 of transcription start
ScTCP9	TATA-box	TATA	911	4	+	Arabidopsis thaliana	core promoter element around -30 of transcription start
ScTCP9	TATA-box	TATACA	1265	6	-	Helianthus annuus	core promoter element around -30 of transcription start
ScTCP9	TATA-box	TATA	1267	4	-	Arabidopsis thaliana	core promoter element around -30 of transcription start
ScTCP9	TATA-box	TACAAAA	1308	7	+	Oryza sativa	core promoter element around -30 of transcription start
ScTCP9	TATA-box	TATA	1560	4	-	Arabidopsis thaliana	core promoter element around -30 of transcription start
ScTCP9	AAGAA-motif	GAAAGAA	488	7	-	Avena sativa
ScTCP9	MYC	CAATTG	17	6	+	Arabidopsis thaliana
ScTCP9	MYC	CATTTG	175	6	+	Arabidopsis thaliana
ScTCP9	MYC	CAATTG	540	6	+	Arabidopsis thaliana
ScTCP9	MYC	CATTTG	1215	6	-	Arabidopsis thaliana
ScTCP9	MYC	CATGTG	1457	6	-	Arabidopsis thaliana
ScTCP9	W box	TTGACC	122	6	+	Arabidopsis thaliana
ScTCP9	W box	TTGACC	256	6	-	Arabidopsis thaliana
ScTCP9	W box	TTGACC	1125	6	-	Arabidopsis thaliana
ScTCP9	G-Box	CACGTT	293	6	-	Pisum sativum	cis-acting regulatory element involved in light responsiveness
ScTCP9	CCGTCC motif	CCGTCC	298	6	-	Nicotiana tabacum
ScTCP9	STRE	AGGGG	98	5	-	Arabidopsis thaliana
ScTCP9	STRE	AGGGG	436	5	-	Arabidopsis thaliana
ScTCP9	STRE	AGGGG	1341	5	+	Arabidopsis thaliana
ScTCP9	STRE	AGGGG	1574	5	-	Arabidopsis thaliana
ScTCP9	STRE	AGGGG	1732	5	-	Arabidopsis thaliana
ScTCP9	STRE	AGGGG	1892	5	-	Arabidopsis thaliana
ScTCP9	STRE	AGGGG	1973	5	+	Arabidopsis thaliana
ScTCP9	LTR	CCGAAA	795	6	-	Hordeum vulgare	cis-acting element involved in low-temperature responsiveness
ScTCP9	MYB	TAACCA	342	6	-	Arabidopsis thaliana
ScTCP9	MYB	CAACCA	548	6	+	Arabidopsis thaliana
ScTCP9	MYB	TAACCA	827	6	+	Arabidopsis thaliana
ScTCP9	MYB	TAACCA	862	6	+	Arabidopsis thaliana
ScTCP9	MYB	CAACCA	1029	6	-	Arabidopsis thaliana
ScTCP9	MYB	CAACCA	1065	6	-	Arabidopsis thaliana
ScTCP9	MYB	TAACCA	1385	6	-	Arabidopsis thaliana
ScTCP9	MYB	TAACCA	1627	6	+	Arabidopsis thaliana
ScTCP9	GATA-motif	GATAGGG	1505	7	-	Pisum sativum	part of a light responsive element
ScTCP9	A-box	CCGTCC	298	6	-	Petroselinum crispum	sequence conserved in alpha-amylase promoters
ScTCP9	GT1-motif	GGTTAA	343	6	+	Arabidopsis thaliana	light responsive element
ScTCP9	GT1-motif	GGTTAA	826	6	-	Arabidopsis thaliana	light responsive element
ScTCP9	GT1-motif	GTGTGTGAA	1699	9	+	Solanum tuberosum	light responsive element
ScTCP9	G-box	TAAACGTG	291	8	+	Brassica oleracea	cis-acting regulatory element involved in light responsiveness
ScTCP9	Myb	CAACTG	1298	6	+	Arabidopsis thaliana
ScTCP9	Myb	CAACTG	1933	6	-	Arabidopsis thaliana
ScTCP9	CCAAT-box	CAACGG	202	6	-	Hordeum vulgare
ScTCP9	ERE	ATTTTAAA	38	8	+	Nicotiana glutinos
ScTCP9	ARE	AAACCA	86	6	-	Zea mays	cis-acting regulatory element essential for the anaerobic induction
ScTCP9	CCGTCC-box	CCGTCC	298	6	-	Petroselinum hortense
ScTCP9	Unnamed__1	CGTGG	253	5	+	Zea mays
ScTCP9	Unnamed__1	CGTGG	295	5	+	Zea mays
ScTCP9	I-box	gGATAAGGTG	1511	9	-	Zea mays	part of a light responsive element
ScTCP9	MYB recognition site	CCGTTG	202	6	+	Arabidopsis thaliana
ScTCP9	TCCC-motif	TCTCCCT	280	7	-	Spinacia oleracea	part of a light responsive element
ScTCP9	TCCC-motif	TCTCCCT	1502	7	+	Spinacia oleracea	part of a light responsive element
ScTCP9	TCCC-motif	TCTCCCT	1586	7	-	Spinacia oleracea	part of a light responsive element
ScTCP9	O2-site	GATGA(C/T)(A/G)TG(A/G)	1510	8	-	Zea mays	cis-acting regulatory element involved in zein metabolism regulation
ScTCP9	sbp-CMA1c	CTTTATCTCTTCCA	1800	13	+	Arabidopsis thaliana
ScTCP9	MBS	CAACTG	1298	6	+	Arabidopsis thaliana	MYB binding site involved in drought-inducibility
ScTCP9	MBS	CAACTG	1933	6	-	Arabidopsis thaliana	MYB binding site involved in drought-inducibility
ScTCP9	MYB-like sequence	TAACCA	342	6	-	Arabidopsis thaliana
ScTCP9	MYB-like sequence	TAACCA	827	6	+	Arabidopsis thaliana
ScTCP9	MYB-like sequence	TAACCA	862	6	+	Arabidopsis thaliana
ScTCP9	MYB-like sequence	TAACCA	1385	6	-	Arabidopsis thaliana
ScTCP9	MYB-like sequence	TAACCA	1627	6	+	Arabidopsis thaliana
ScTCP9	WRE3	CCACCT	865	6	+	Pisum sativum
ScTCP9	WRE3	CCACCT	1109	6	-	Pisum sativum
ScTCP9	AE-box	AGAAACTT	902	8	+	Arabidopsis thaliana	part of a module for light response
ScTCP9	TATC-box	TATCCCA	1165	7	+	Oryza sativa	cis-acting element involved in gibberellin-responsiveness
ScTCP9	DRE core	GCCGAC	954	6	+	Arabidopsis thaliana
ScTCP9	CAT-box	GCCACT	563	6	+	Arabidopsis thaliana	cis-acting regulatory element related to meristem expression
ScTCP9	CAT-box	GCCACT	757	6	-	Arabidopsis thaliana	cis-acting regulatory element related to meristem expression
ScTCP9	CAAT-box	CAAT	3	4	-	Nicotiana glutinosa	common cis-acting element in promoter and enhancer regions
ScTCP9	CAAT-box	CAAT	17	4	+	Nicotiana glutinosa	common cis-acting element in promoter and enhancer regions
ScTCP9	CAAT-box	CAAT	19	4	-	Nicotiana glutinosa	common cis-acting element in promoter and enhancer regions
ScTCP9	CAAT-box	CAAT	23	4	+	Nicotiana glutinosa	common cis-acting element in promoter and enhancer regions
ScTCP9	CAAT-box	CCAAT	92	5	-	Arabidopsis thaliana	common cis-acting element in promoter and enhancer regions
ScTCP9	CAAT-box	CAAAT	176	5	-	Pisum sativum	common cis-acting element in promoter and enhancer regions
ScTCP9	CAAT-box	CAAAT	213	5	-	Pisum sativum	common cis-acting element in promoter and enhancer regions
ScTCP9	CAAT-box	CAAT	330	4	+	Nicotiana glutinosa	common cis-acting element in promoter and enhancer regions
ScTCP9	CAAT-box	CAAT	334	4	-	Nicotiana glutinosa	common cis-acting element in promoter and enhancer regions
ScTCP9	CAAT-box	CCAAT	430	5	-	Arabidopsis thaliana	common cis-acting element in promoter and enhancer regions
ScTCP9	CAAT-box	CAAAT	462	5	-	Pisum sativum	common cis-acting element in promoter and enhancer regions
ScTCP9	CAAT-box	CAAT	540	4	+	Nicotiana glutinosa	common cis-acting element in promoter and enhancer regions
ScTCP9	CAAT-box	CAAT	542	4	-	Nicotiana glutinosa	common cis-acting element in promoter and enhancer regions
ScTCP9	CAAT-box	CAAAT	552	5	+	Pisum sativum	common cis-acting element in promoter and enhancer regions
ScTCP9	CAAT-box	CAAT	571	4	-	Nicotiana glutinosa	common cis-acting element in promoter and enhancer regions
ScTCP9	CAAT-box	CAAAT	575	5	-	Pisum sativum	common cis-acting element in promoter and enhancer regions
ScTCP9	CAAT-box	CAAT	596	4	-	Nicotiana glutinosa	common cis-acting element in promoter and enhancer regions
ScTCP9	CAAT-box	CAAAT	635	5	-	Pisum sativum	common cis-acting element in promoter and enhancer regions
ScTCP9	CAAT-box	CAAAT	693	5	-	Pisum sativum	common cis-acting element in promoter and enhancer regions
ScTCP9	CAAT-box	CCAAT	702	5	+	Arabidopsis thaliana	common cis-acting element in promoter and enhancer regions
ScTCP9	CAAT-box	CAAT	703	4	+	Nicotiana glutinosa	common cis-acting element in promoter and enhancer regions
ScTCP9	CAAT-box	CAAT	765	4	+	Nicotiana glutinosa	common cis-acting element in promoter and enhancer regions
ScTCP9	CAAT-box	CAAT	801	4	-	Nicotiana glutinosa	common cis-acting element in promoter and enhancer regions
ScTCP9	CAAT-box	CCAAT	830	5	+	Arabidopsis thaliana	common cis-acting element in promoter and enhancer regions
ScTCP9	CAAT-box	CAAT	831	4	+	Nicotiana glutinosa	common cis-acting element in promoter and enhancer regions
ScTCP9	CAAT-box	CAAT	971	4	-	Nicotiana glutinosa	common cis-acting element in promoter and enhancer regions
ScTCP9	CAAT-box	CAAT	981	4	+	Nicotiana glutinosa	common cis-acting element in promoter and enhancer regions
ScTCP9	CAAT-box	CCAAT	996	5	+	Arabidopsis thaliana	common cis-acting element in promoter and enhancer regions
ScTCP9	CAAT-box	CAAT	997	4	+	Nicotiana glutinosa	common cis-acting element in promoter and enhancer regions
ScTCP9	CAAT-box	CCAAT	1004	5	+	Arabidopsis thaliana	common cis-acting element in promoter and enhancer regions
ScTCP9	CAAT-box	CAAT	1005	4	+	Nicotiana glutinosa	common cis-acting element in promoter and enhancer regions
ScTCP9	CAAT-box	CAAAT	1121	5	-	Pisum sativum	common cis-acting element in promoter and enhancer regions
ScTCP9	CAAT-box	CAAAT	1215	5	+	Pisum sativum	common cis-acting element in promoter and enhancer regions
ScTCP9	CAAT-box	CAAT	1234	4	-	Nicotiana glutinosa	common cis-acting element in promoter and enhancer regions
ScTCP9	CAAT-box	CAAT	1262	4	+	Nicotiana glutinosa	common cis-acting element in promoter and enhancer regions
ScTCP9	CAAT-box	CCAAT	1304	5	+	Arabidopsis thaliana	common cis-acting element in promoter and enhancer regions
ScTCP9	CAAT-box	CAAT	1305	4	+	Nicotiana glutinosa	common cis-acting element in promoter and enhancer regions
ScTCP9	CAAT-box	CCAAT	1409	5	+	Arabidopsis thaliana	common cis-acting element in promoter and enhancer regions
ScTCP9	CAAT-box	CAAT	1410	4	+	Nicotiana glutinosa	common cis-acting element in promoter and enhancer regions
ScTCP9	CAAT-box	CCAAT	1436	5	+	Arabidopsis thaliana	common cis-acting element in promoter and enhancer regions
ScTCP9	CAAT-box	CAAT	1437	4	+	Nicotiana glutinosa	common cis-acting element in promoter and enhancer regions
ScTCP9	Unnamed__4	CTCC	112	4	+	Petroselinum hortense
ScTCP9	Unnamed__4	CTCC	282	4	-	Petroselinum hortense
ScTCP9	Unnamed__4	CTCC	302	4	-	Petroselinum hortense
ScTCP9	Unnamed__4	CTCC	785	4	+	Petroselinum hortense
ScTCP9	Unnamed__4	CTCC	1061	4	-	Petroselinum hortense
ScTCP9	Unnamed__4	CTCC	1113	4	-	Petroselinum hortense
ScTCP9	Unnamed__4	CTCC	1346	4	+	Petroselinum hortense
ScTCP9	Unnamed__4	CTCC	1486	4	+	Petroselinum hortense
ScTCP9	Unnamed__4	CTCC	1503	4	+	Petroselinum hortense
ScTCP9	Unnamed__4	CTCC	1543	4	+	Petroselinum hortense
ScTCP9	Unnamed__4	CTCC	1588	4	-	Petroselinum hortense
ScTCP9	Unnamed__4	CTCC	1665	4	+	Petroselinum hortense
ScTCP9	Unnamed__4	CTCC	1735	4	+	Petroselinum hortense
ScTCP9	Unnamed__4	CTCC	1764	4	+	Petroselinum hortense
ScTCP9	Unnamed__4	CTCC	1767	4	+	Petroselinum hortense
ScTCP9	Unnamed__4	CTCC	1873	4	+	Petroselinum hortense
ScTCP9	Unnamed__4	CTCC	1964	4	-	Petroselinum hortense
ScTCP9	Unnamed__4	CTCC	1982	4	-	Petroselinum hortense
ScTCP9	Box 4	ATTAAT	1117	6	-	Petroselinum crispum	part of a conserved DNA module involved in light responsiveness
ScTCP9	TCT-motif	TCTTAC	69	6	+	Arabidopsis thaliana	part of a light responsive element
ScTCP9	TCT-motif	TCTTAC	407	6	+	Arabidopsis thaliana	part of a light responsive element
ScTCP9	F-box	CTATTCTCATT	378	10	+	Lycopersicon esculentum
