# Supplementary material for: Genome-Wide Analysis Identifies ScTCP6 as a Stress Responsive Gene in Rye
Source: Curr Issues Mol Biol. 2026 Mar 2;48(3):266. doi: 10.3390/cimb48030266 (PMC13024843; doi:10.3390/cimb48030266)
Supplement: Supplementary file 1 [file cimb-48-00266-s001.zip › Table S6 .xlsx]

## Sheet: Sheet1
Table S6 Primers of sequences.
Group	Gene ID	Forward primer (5`- 3`)	Reverse primer (5`- 3`)
Group1	ScTCP7	GACGGCCAGACCATCGAG	GAGGGGGAGGAGGTGGAG
Group1	ScTCP8	ACCAGCATCACCACCACG	TACTGCCCGGACTCCTCC
Group1	ScTCP18	AACTTCCCGGGCGTTCAG	CTCGCCGTCGTAGTCGTC
Group1	ScTCP24	CCATCGAGTGGCTGCTCC	CGCGGTGTAGTAGGGCAC
Group2	ScTCP9	AGGAAAGACCGGCACAGC	GGAGCCATTGCACCGTCT
Group2	ScTCP16	ACCCTAACCCTCACGGCT	GCCGGGGAAGAAGTGGTC
Group2	ScTCP25	GCAGGACCGTCGATGGAG	TCAAGCTCACCTTCGCCG
Group3	ScTCP1	GCCCCGGTGTCTCAGTTC	GAGAGCTGGCCTTGCGAA
Group3	ScTCP2	GACAAGGACGACCCAGCC	GGTCATCTGCTGCTGCCA
Group3	ScTCP5	CGACTCGGACTCCATCGC	AAACCCATGGCCGACGAG
Group3	ScTCP6	TCGACTGGCTGCTCAACG	TGGCATGGAGGAGGAGCT
Group3	ScTCP13	TCAGCACCTCGGAGACCA	CGTTGGAGCAGTGCAGGA
